# Supplementary material for: The Integrated Analysis of miRNome and Degradome Sequencing Reveals the Regulatory Mechanisms of Seed Development and Oil Biosynthesis in Pecan (Carya illinoinensis)
Source: Foods. 2024 Sep 16;13(18):2934. doi: 10.3390/foods13182934 (PMC11430883; doi:10.3390/foods13182934)
Supplement: Supplementary file 1 [file foods-13-02934-s001.zip]

Archive with 5 entries (4 files):
- foods-3155941-supplementary/__MACOSX/
- foods-3155941-supplementary/__MACOSX/._Supplementary Figures.docx
- foods-3155941-supplementary/__MACOSX/._Supplementary Tables.xlsx
- foods-3155941-supplementary/Supplementary Figures.pdf
- foods-3155941-supplementary/Supplementary Tables.xlsx
