# Supplementary material for: The Integrated Analysis of miRNome and Degradome Sequencing Reveals the Regulatory Mechanisms of Seed Development and Oil Biosynthesis in Pecan (Carya illinoinensis)
Source: Foods. 2024 Sep 16;13(18):2934. doi: 10.3390/foods13182934 (PMC11430883; doi:10.3390/foods13182934)
Supplement: Supplementary file 1 [file foods-13-02934-s001.zip › foods-3155941-supplementary/Supplementary Tables.xlsx]

## Sheet: Table S1
Table S1. Specific primers for qRT-PCR assay.
Name	Primer sequence
miR156x	CGCGCGTGACAGAAGAGAGT
miR156y	GCGCGGCTCACTCTCTATCT
miR157x	CGCGCGTTGACAGAAGATAGA
miR159x	GCGCGAGCTGCTGAGTTA
miR167x	CGTGAAGCTGCCAGCATG
miR168x	GCGTCGCTTGGTGCAGGT
miR171y	CGTTGAGCCGTGCCAAT
miR319y	CGCGTTGGACTGAAGGGA
miR396x	CGCGTTCCACAGCTTTCTT
miR399x	CGCGCAGGGCTTCTCTCTT
miR408y	CGCGATGCACTGCCTCTTC
miR858y	GCGCTCGTTGTCTGTTCG
CiPaw.04G144900F	CCTGAGACCAGACATCAAGAGA
CiPaw.04G144900R	TGGAAGCCTCCCAGCTATTA
CiPaw.10G027700F	CCGAGCAGGTATCTGGAAATC
CiPaw.10G027700R	GCAGGTAAAGGTCAGATGTAGG
CiPaw.11G152700F	GCTCAGTGGGCTTCGTTTAT
CiPaw.11G152700R	TCAACGGGATGATGGGTAGA
CiPaw.15G151300F	GCTGGTTAGGTTGTACAGAGAG
CiPaw.15G151300R	CCTTGGATAGAAATGGGAGTGG
CiPaw.16G100800F	ACAGTTGATAGGAGCGGAAAC
CiPaw.16G100800R	GGACGACTTGTGCCCTTAAT
CiActinF	ACAGGGAGAAGATGACTCAAATC
CiActinR	CACTGGCATACAGAGAGAGAAC
U6F	GATTTGTGCGTGTCATCCTT
U6R	GGGGACATCCGATAAAATTGG

## Sheet: Table S2
Table S2. Clean reads of nine small RNA libraries.
Sample ID	clean reads
DAF120-1	10851872
DAF120-2	12529371
DAF120-3	11083915
DAF135-1	11286453
DAF135-2	13213077
DAF135-3	12046459
DAF150-1	12514517
DAF150-2	12634402
DAF150-3	10266300

## Sheet: Table S3
Table S3. Known and novel miRNAs identified during pecan seed development.
Known	Novel
miR166-y	novel-m0001-3p
miR167-x	novel-m0002-3p
miR482-y	novel-m0003-5p
miR156-x	novel-m0004-3p
miR396-x	novel-m0005-3p
miR482-z	novel-m0006-5p
miR156-z	novel-m0007-5p
miR168-x	novel-m0008-5p
miR399-z	novel-m0009-5p
miR159-y	novel-m0010-3p
miR162-y	novel-m0011-3p
miR530-z	novel-m0012-5p
miR403-y	novel-m0013-3p
miR482-x	novel-m0014-5p
miR171-x	novel-m0015-5p
miR170-x	novel-m0016-3p
miR7972-z	novel-m0017-5p
miR167-y	novel-m0018-3p
miR166-x	novel-m0019-3p
miR399-y	novel-m0020-3p
miR408-z	novel-m0021-3p
miR2218-z	novel-m0022-3p
miR2118-y	novel-m0023-3p
miR894-z	novel-m0024-3p
miR157-x	novel-m0025-3p
miR399-x	novel-m0026-3p
miR166-z	novel-m0027-3p
miR319-y	novel-m0028-3p
miR156-y	novel-m0029-5p
miR168-y	novel-m0030-5p
miR827-z	novel-m0031-5p
miR160-x	novel-m0032-5p
miR5225-x	novel-m0033-3p
miR6118-y	novel-m0034-5p
miR3633-y	novel-m0035-5p
miR160-z	novel-m0036-5p
miR171-y	novel-m0037-3p
miR390-x	novel-m0038-5p
miR1511-y	novel-m0039-3p
miR165-y	novel-m0040-3p
miR7122-z	novel-m0041-3p
miR159-z	novel-m0042-3p
miR6478-z	novel-m0043-3p
miR5139-z	novel-m0044-3p
miR171-z	novel-m0045-3p
miR858-y	novel-m0046-3p
miR8155-z	novel-m0047-5p
miR167-z	novel-m0048-5p
miR398-y	novel-m0049-3p
miR159-x	novel-m0050-5p
miR395-y	novel-m0051-5p
miR2118-z	novel-m0052-5p
miR530-x	novel-m0053-5p
miR408-y	novel-m0054-3p
miR395-x	novel-m0055-5p
miR157-y	novel-m0056-3p
miR396-y	novel-m0057-3p
miR393-x	novel-m0058-3p
miR390-y	novel-m0059-3p
miR3630-y	novel-m0060-5p
miR160-y	novel-m0061-3p
miR5059-z	novel-m0062-5p
miR5225-z	novel-m0063-5p
miR479-z	novel-m0064-5p
miR162-z	novel-m0065-3p
miR172-y	novel-m0066-5p
miR393-z	novel-m0067-3p
miR8175-z	novel-m0068-3p
miR403-z	novel-m0069-3p
miR396-z	novel-m0070-3p
miR164-x	novel-m0071-3p
miR845-z	novel-m0072-3p
miR397-x	novel-m0073-5p
miR169-z	novel-m0074-3p
miR164-y	novel-m0075-3p
miR2111-x	novel-m0076-5p
miR5072-z	novel-m0077-5p
miR394-x	novel-m0078-3p
miR397-z	novel-m0079-5p
miR165-x	novel-m0080-3p
miR2950-x	novel-m0081-5p
miR7122-y	novel-m0082-5p
miR5168-y	novel-m0083-5p
miR10420-z	novel-m0084-5p
miR408-x	novel-m0085-3p
miR1511-z	novel-m0086-3p
miR7122-x	novel-m0087-3p
miR169-y	novel-m0088-3p
miR535-x	novel-m0089-3p
miR169-x	novel-m0090-3p
miR5538-z	novel-m0091-5p
miR172-x	novel-m0092-3p
miR398-x	novel-m0093-5p
miR535-z	novel-m0094-5p
miR3627-z	novel-m0095-5p
miR2916-z	novel-m0096-5p
miR168-z	novel-m0097-5p
miR319-z	novel-m0098-5p
miR5523-z	novel-m0099-3p
miR472-z	novel-m0100-3p
miR472-y	novel-m0101-5p
miR5653-z	novel-m0102-5p
miR11602-z	novel-m0103-5p
miR8124-y	novel-m0104-3p
miR5248-z	novel-m0105-3p
miR2089-x	novel-m0106-5p
miR6300-z	novel-m0107-5p
miR8762-z	novel-m0108-3p
miR9726-z	novel-m0109-3p
miR1507-y	novel-m0110-3p
miR4993-z	novel-m0111-5p
miR5185-y	novel-m0112-5p
miR530-y	novel-m0113-5p
miR5290-z	novel-m0114-5p
miR477-x	novel-m0115-5p
miR395-z	novel-m0116-5p
miR845-x	novel-m0117-5p
miR858-z	novel-m0118-5p
miR403-x	novel-m0119-5p
miR3952-y	novel-m0120-5p
miR1863-z	novel-m0121-3p
miR536-y	novel-m0122-5p
miR529-z	novel-m0123-5p
miR1877-z	novel-m0124-3p
miR6288-z	novel-m0125-5p
miR5077-z	novel-m0126-3p
miR11607-z	novel-m0127-3p
miR384-x	novel-m0128-3p
miR3267-z	novel-m0129-3p
miR3699-z	novel-m0130-5p
miR3634-y	novel-m0131-3p
miR3638-y	novel-m0132-3p
miR5234-z	novel-m0133-3p
miR7782-y	novel-m0134-3p
miR2111-z	novel-m0135-5p
miR398-z	novel-m0136-3p
miR4227-z	novel-m0137-3p
miR827-y	novel-m0138-5p
miR11149-y	novel-m0139-5p
miR5078-z	novel-m0140-5p
miR5257-z	novel-m0141-5p
miR827-x	novel-m0142-3p
miR3623-x	novel-m0143-5p
miR7528-z	novel-m0144-5p
miR11544-z	novel-m0145-5p
miR528-x	novel-m0146-3p
miR5286-z	novel-m0147-5p
miR5658-z	novel-m0148-5p
miR6034-z	novel-m0149-3p
miR8030-x	novel-m0150-5p
miR858-x	novel-m0151-3p
miR162-x	novel-m0152-5p
miR868-x	novel-m0153-3p
miR1030-z	novel-m0154-3p
miR172-z	novel-m0155-3p
miR9670-y	novel-m0156-3p
miR11136-x	novel-m0157-5p
miR11171-x	novel-m0158-5p
miR11592-z	novel-m0159-5p
miR1428-z	novel-m0160-5p
miR319-x	novel-m0161-3p
miR5083-z	novel-m0162-3p
miR5141-z	novel-m0163-5p
miR5208-z	novel-m0164-5p
miR5633-z	novel-m0165-3p
miR8025-x	novel-m0166-3p
miR841-x	novel-m0167-3p
miR9563-x	novel-m0168-3p
miR11504-z	novel-m0169-3p
miR1520-y	novel-m0170-5p
miR170-z	novel-m0171-3p
miR2089-y	novel-m0172-5p
miR3946-z	novel-m0173-3p
miR5281-z	novel-m0174-5p
miR5772-z	novel-m0175-5p
miR947-z	novel-m0176-5p
miR9774-z	novel-m0177-5p
miR11078-y	novel-m0178-3p
miR11505-z	novel-m0179-5p
miR11511-z	novel-m0180-5p
miR11532-z	novel-m0181-5p
miR11555-z	novel-m0182-5p
miR1172-z	novel-m0183-5p
miR12168-z	novel-m0184-5p
miR1515-x	novel-m0185-5p
miR2950-y	novel-m0186-5p
miR3954-y	novel-m0187-3p
miR5492-z	novel-m0188-3p
miR6267-z	novel-m0189-3p
miR6485-z	novel-m0190-3p
miR7539-z	novel-m0191-3p
miR7543-z	novel-m0192-5p
miR9560-x	novel-m0193-5p
miR9743-z	novel-m0194-5p
miR10431-z	novel-m0195-5p
miR11035-z	novel-m0196-5p
miR1314-z	novel-m0197-3p
miR1510-y	novel-m0198-3p
miR1862-z	novel-m0199-3p
miR2275-z	novel-m0200-3p
miR2873-z	novel-m0201-3p
miR3433-x	novel-m0202-3p
miR414-z	novel-m0203-5p
miR5176-x	novel-m0204-5p
miR5678-z	novel-m0205-5p
miR6454-z	novel-m0206-3p
miR7723-x	novel-m0207-3p
miR845-y	novel-m0208-3p
miR8672-z	novel-m0209-3p
miR10196-z	novel-m0210-3p
miR11067-x	novel-m0211-5p
miR11087-y	novel-m0212-5p
miR11156-x	novel-m0213-5p
miR11570-z	novel-m0214-3p
miR1424-z	novel-m0215-5p
miR1448-z	novel-m0216-3p
miR1520-z	novel-m0217-3p
miR173-y	novel-m0218-3p
miR1887-z	novel-m0219-3p
miR2084-z	novel-m0220-3p
miR2118-x	novel-m0221-5p
miR2275-x	novel-m0222-3p
miR2634-z	novel-m0223-5p
miR2643-y	novel-m0224-5p
miR4249-z	novel-m0225-5p
miR477-z	novel-m0226-5p
miR5063-z	novel-m0227-5p
miR5200-x	novel-m0228-5p
miR5291-z	novel-m0229-3p
miR5532-z	novel-m0230-5p
miR5663-y	novel-m0231-3p
miR5672-z	novel-m0232-5p
miR6196-z	novel-m0233-5p
miR7506-z	novel-m0234-3p
miR7714-x	novel-m0235-5p
miR774-y	novel-m0236-5p
miR8143-z	novel-m0237-5p
miR8154-z	novel-m0238-3p
miR831-x	novel-m0239-3p
miR906-y	novel-m0240-5p
miR946-z	novel-m0241-3p
miR951-z	novel-m0242-3p
miR10186-z	novel-m0243-3p
miR10193-z	novel-m0244-3p
miR10197-z	novel-m0245-5p
miR10199-z	novel-m0246-3p
miR10208-x	novel-m0247-5p
miR10215-y	novel-m0248-3p
miR10218-y	novel-m0249-5p
miR10409-z	novel-m0250-3p
miR10429-z	novel-m0251-3p
miR10430-z	novel-m0252-3p
miR10535-z	novel-m0253-3p
miR11089-x	novel-m0254-5p
miR11306-z	novel-m0255-3p
miR11328-z	novel-m0256-5p
miR11336-y	novel-m0257-5p
miR1134-z	novel-m0258-5p
miR11409-z	novel-m0259-5p
miR1147-z	novel-m0260-5p
miR11474-z	novel-m0261-5p
miR11498-z	novel-m0262-3p
miR11523-z	novel-m0263-3p
miR11552-z	novel-m0264-3p
miR11564-z	novel-m0265-3p
miR12174-z	novel-m0266-5p
miR1311-y	novel-m0267-5p
miR1524-z	novel-m0268-5p
miR1531-x	novel-m0269-3p
miR164-z	novel-m0270-3p
miR1873-z	novel-m0271-3p
miR1886-x	novel-m0272-5p
miR1919-y	novel-m0273-3p
miR2628-z	novel-m0274-3p
miR2630-z	novel-m0275-3p
miR2644-z	novel-m0276-5p
miR2673-z	novel-m0277-3p
miR2675-z	novel-m0278-3p
miR2948-x	novel-m0279-5p
miR2949-x	novel-m0280-3p
miR3434-x	novel-m0281-3p
miR3434-y	novel-m0282-3p
miR3511-y	novel-m0283-5p
miR3624-y	novel-m0284-3p
miR3626-x	novel-m0285-5p
miR391-z	novel-m0286-5p
miR397-y	novel-m0287-5p
miR4233-z	novel-m0288-3p
miR447-y	novel-m0289-5p
miR4995-z	novel-m0290-5p
miR5021-z	novel-m0291-3p
miR5029-z	novel-m0292-3p
miR5037-z	novel-m0293-5p
miR5039-z	novel-m0294-5p
miR5054-z	novel-m0295-5p
miR5070-y	novel-m0296-5p
miR5137-z	novel-m0297-5p
miR5143-z	novel-m0298-3p
miR5181-y	novel-m0299-3p
miR5227-z	novel-m0300-5p
miR5271-z	novel-m0301-5p
miR5298-z	novel-m0302-5p
miR5300-z	novel-m0303-3p
miR5302-z	novel-m0304-5p
miR536-z	novel-m0305-3p
miR5539-z	novel-m0306-3p
miR5638-z	novel-m0307-3p
miR5747-z	novel-m0308-3p
miR5749-z	novel-m0309-3p
miR5758-z	novel-m0310-3p
miR5820-z	novel-m0311-3p
miR5825-z	novel-m0312-3p
miR5828-z	novel-m0313-5p
miR6021-z	novel-m0314-3p
miR6025-z	novel-m0315-3p
miR6135-x	novel-m0316-3p
miR6139-z	novel-m0317-3p
miR6140-z	novel-m0318-3p
miR6190-z	novel-m0319-3p
miR6270-z	novel-m0320-5p
miR6281-z	novel-m0321-3p
miR6293-z
miR6430-z
miR6444-z
miR7494-z
miR7502-z
miR7504-z
miR7508-z
miR7532-z
miR7535-z
miR7693-x
miR7708-x
miR7727-x
miR7743-y
miR7752-x
miR7756-y
miR7764-x
miR7767-x
miR7787-x
miR7829-z
miR7982-z
miR8001-z
miR8011-x
miR8038-y
miR8045-z
miR8051-x
miR8051-y
miR812-z
miR8168-z
miR8172-z
miR829-y
miR836-z
miR838-z
miR8561-z
miR8581-z
miR860-x
miR862-x
miR8692-z
miR8723-z
miR8742-z
miR8743-z
miR8782-z
miR9409-z
miR9561-y
miR9656-y

## Sheet: Table S4
Table S4. Basic information of novel miRNAs.
mature_id	hairpin_id	genomic_id	hairpin_start	hairpin_end	hairpin_strand	hairpin_length(nt)	miRDeep2_score	hairpin_GC	mature_seq	mature_length(nt)	hairpin_seq	hairpin_struct
novel-m0003-5p	novel-m0003	Chr05	45831152	45831221	+	69	45697.5	46.38	TGGACATGGGTGAATTGGTAAG	22	TGGACATGGGTGAATTGGTAAGGAAAAGATGCGTTATCTCACTCCCTTGCCAATTCCACCCATTCCAAG	....((((((((((((((((((((.((((((((((((((((((...(((((...))))).....))))))))))).))))))))))))))))))))))))))).........
novel-m0001-3p	novel-m0001	Chr07	24669785	24669859	-	74	25065.1	37.84	CAATGGCACAGTGAAGAATAG	21	ATTCTTCGTTGTGCCATTGCTGAAGACTATTTTACTAATCAAAATAGCTCCAGCAATGGCACAGTGAAGAATAG	..((((((((.((((((((((((((((((((((((((((.((.(((((((.......))))))))).)))))))))))))))))))))))))))).)))))))).......
novel-m0002-3p	novel-m0002	Chr07	24771738	24771812	-	74	25065.1	39.19	CAATGGCACAGTGAAGAATAG	21	ATTCTTCGTTGTGCCATTGCTGAAGACTATTTTACTCATCAAAATAGCTCCAGCAATGGCACAGTGAAGAATAG	..((((((((.((((((((((((((((((((((((((((.((.(((((((.......))))))))).)))))))))))))))))))))))))))).)))))))).......
novel-m0004-3p	novel-m0004	Chr11	29250710	29250790	-	80	22839.1	45	ACCTGGCTCTGATACCATTTG	21	AGTGGTATCAGGGCCAGATTTCGATGCTCAACCCTTAAGTAACAGGCCTGAGAATTAAAACCTGGCTCTGATACCATTTG	........((((((((((((((((((((.(((.(((.((((..(((........)))..)))).))).))).))))))))))))))))))))....((((...)))).......
novel-m0007-5p	novel-m0007	Chr07	1593217	1593311	-	94	15020.8	53.19	TGAATCCGGCATCAAGTAGCT	21	TGAATCCGGCATCAAGTAGCTCCTTGAGTTGCCTCCTTAGCTCTTCAAGCTCTGGAGGTGACATGCGATAAGGTGCTTTGGCGGGTGGTTTGGC	......(.(((((((..(((((.((..(((((.((..(((.(((((((((..((((.....))))..)))))))))...)))..)).))))))).))))).))))))).).
novel-m0010-3p	novel-m0010	Chr11	14662755	14662815	-	60	12434.9	45	ATTGGACCCGAAATAATTCAAG	22	CGCCGTTGTGTTGGGATGAAGTCAGGGAGAGTAAGATAATTGGACCCGAAATAATTCAAG	..((..((.(...((((..((...(((((.(((((.(.(((((...........)))..)).).))))).)))))....))..)))).).))..))................
novel-m0008-5p	novel-m0008	Chr06	12578567	12578649	-	82	8531.5	36.59	TCTGCGCACTCCACTGATATG	21	TCTGCGCACTCCACTGATATGATTGGCTGGATTAATTTTTTTTAATACACAACTAATCATATCACTGGAGTGCACAAATGAG	(((((((.((((..((.((((((((.((((((((((((.((((((((......))))).).)).)))))))))))).)))))))).))...)))).)))))))...........
novel-m0009-5p	novel-m0009	Chr13	22775455	22775506	-	51	7485.3	49.02	CGAAGGATGAGTATGAGTGATT	22	CGAAGGATGAGTATGAGTGATTTTTGGGTCGCACAGGGGCTTCATCTTCGA	....((((.((.(((((.(((((((.((((((.((.((((((....)))))).))...)).)))))))))))))))).)).)))).....((((((.((....)))))))).
novel-m0011-3p	novel-m0011	Chr03	5731969	5732047	-	78	5500.9	50	TGCTGGAACGCCTTAAGGGAAC	22	TCCCTCAAAGGCTTCCAGCATTCAACATGCCATGATCAACTTCAAGCACGAGAGAGTGCTGGAACGCCTTAAGGGAAC	.(((.(((((((..(((((..((((((((((((((((....(((..(((......))).))).....))))))))))).))))).)))))..))))))).))).........
novel-m0029-5p	novel-m0029	Chr13	15754319	15754366	-	47	2490	55.32	CACGGCTAGGGATTCCTCTCAAG	23	CACGGCTAGGGATTCCTCTCAAGAAGGGTCAAGGATGGCTGAAGACC	.................((((.(((((((.((...(((((((.....)))...))))...))..)).)))))........))))...((((.(((.(......)))).))))
novel-m0014-5p	novel-m0014	Chr03	5723843	5723921	-	78	2375	51.28	TCCCTCAAAGGCTTCCAGCATT	22	TCCCTCAAAGGCTTCCAGCATTCAGCATGCTAAGATCAACTTCAAGCACGAGAGAGTGCTGGAAGGCCTTGAGGGAAC	.....(((((((((((((..((((((((.((((((((((((((....((((..((......)).)))).....))))))))))).)))))))))))..)))))))))).)))
novel-m0028-3p	novel-m0028	Chr04	15364182	15364264	-	82	2030	32.93	TATCACTGGAGTGCACAAAAG	21	CTTGCGCACTCCACTGATATGATTGACTGAATTATTATTTTTTTTAATACACAACCAATTATATCACTGGAGTGCACAAAAG	.....................(((((.(((.((((((((.(((((((((((..((...(((((.......)))))..))..))))))))))).)))))))).)))..)))))..
novel-m0018-3p	novel-m0018	Chr15	36884565	36884652	+	87	1756	49.43	GTTGCATATCTCGGGAGCTTC	21	AGCTGCCGAGTTATGGATTCCACAGCCCTATCCCTTTCATTTGAGGCTATTTTGATAGGCTTGCGGGTTGCATATCTCGGGAGCTTC	..((((((.(((((.((((.(.(((.(((.((((((((((......)))).......)))))).))).))).).)))).))))).))).)))...................
novel-m0027-3p	novel-m0027	Chr03	14915948	14916028	-	80	1384.4	32.5	TATCACTGGAGTGCACAAAAG	21	TTTGCGCACTCCACTGATATGATTGGCAAGATTAATTTTTTTTAATATTCAACCAATTATATCACTGGAGTGCACAAAAG	.(((((.(((((((.((((((((.((((((((((((....(((((......)))))......)))))))))))).)))))))).))))))))))))..................
novel-m0025-3p	novel-m0025	Chr15	26766312	26766373	+	61	847.8	47.54	TCACGGAGGAACGGGTCTTGGC	22	CAAGATGTCAGGAAGCCTTTAATGATTTGAAAACAACCGTCACGGAGGAACGGGTCTTGGC	..............(((.(((.((.((...(((((((....(....(((((..(((((((....)))..)))).)))))..)..))))))))))).))).))).........
novel-m0043-3p	novel-m0043	Chr13	8248419	8248472	+	53	694.3	33.96	AGAAAGTACGAGCCATTTGATGAA	24	AGAGGATACGTATGTCAATAATTTGCAAAAGAAAGTACGAGCCATTTGATGAA	......................(((((...((.((((.(((((((..((((.(((((.((..............))..)))))....))))..))))))).))))))..)))))
novel-m0050-5p	novel-m0050	Chr15	3067222	3067304	-	82	612.7	35.37	TTTGCGCACTCCACTGATATG	21	TTTGCGCACTCCACTGATATGATTGGCTGAATTAATTTTTTTTAATACACAACCAATCATATCACTGGAGTGCACAAATGAG	(((((...((((((((.((((((((.((((((((((((.((.(((((......)))))...)).)))))))))))).)))))))).)))).))))...)))))...........
novel-m0051-5p	novel-m0051	Chr15	40447060	40447143	-	83	610.1	33.73	TTTGCGCACTCCACTGATATG	21	TTTGCGCACTCCACTGATATGATTGGTTGGATTAATTTTTTTTTAATATCCAACCAATCATATCACTGGAGTACACAAAAGAG	(((((((((((((((.(.((((((.((((((((((((((((((...............)))))))))))))))))).)))))).).).))))))))))))))............
novel-m0048-5p	novel-m0048	Chr01	32541767	32541826	+	59	568.5	47.46	TAACCTTGCCCGAGTATGACC	21	TAACCTTGCCCGAGTATGACCACGACAAGGAAAAAAATCGTATCGGAACGTGGCCGTTA	(((((...(((((..(((((...((.((.((((.(((((((.......)).......)))))))))..)).)).)))))...))))).))))).(((((.....)))))..
novel-m0037-3p	novel-m0037	Chr03	5960392	5960477	+	85	544	41.18	CTTCCCAAAGCCGCGCATTCCGA	23	GGAATGGGCTGTTTGGGATGAATGAAAGTGGAGGTAAATTTTTGGATTTATAGTGTTAAATTCTTCCCAAAGCCGCGCATTCCGA	(((((((.((((((.((.((((((((.((((..........(((((((....)))))))........)))).)))).)))).)).)))))).)))))))..............
novel-m0040-3p	novel-m0040	Chr13	27056257	27056324	+	67	479.3	46.27	TTATCCGAGACAGACCCAAACG	22	TTTGGTAACACGGATAGCTTAAACCTATCCTGGGTTAGGATAGGCTTATCCGAGACAGACCCAAACG	....((((((((((.......(.(((((((.....(((((((......(((((((((...))))))))).)))))))........))))))).)))).))))))).......
novel-m0042-3p	novel-m0042	Chr11	6561953	6562032	+	79	403.3	43.04	CTTCTGGACCAGGCTTTATTC	21	ATAAAGCTTGGTCCGTGATCAATGCAAGTATGTTTCTGCTACATGCATGCATGCATTGCTTCTGGACCAGGCTTTATTC	....(((((.(((((((((((((((((.((.(((((((.((((((...........)))))).)))))))..))))))))))))))))))).).))))............
novel-m0074-3p	novel-m0074	Chr15	2134087	2134178	+	91	398.6	48.35	TCCACACGAGATTTCTGACTCTA	23	GAGAATGATGAAAATCTCTGTTCCGTGCTAACGCAGCACCGTCGTAGAGGTGCTATGAGCGGCACTTTTCCACACGAGATTTCTGACTCTA	.((((...((....(((((((((...((((...(((((((((........))))))....)))))))......))).))))))))...)))).......((........)).
novel-m0044-3p	novel-m0044	Chr04	15214409	15214494	-	85	276.1	43.53	TATCAGAGCTCTGGTTTGAACT	22	TTGCTGAACCACTTAAATATCATCCTGTGTGATTTTCGGACTAGCCGGAGGCGCAATAATTGGTATCAGAGCTCTGGTTTGAACT	(((((.(((...(((((((((..((((((.....((((.(((((((.....))))))))))).....))))))..)))...))))))))).)))))................
novel-m0081-5p	novel-m0081	Chr10	17877185	17877233	+	48	230.2	41.67	AGAGATTGTACGGCACTTGAACAC	24	AGAGATTGTACGGCACTTGAACACTCCACGACTGCAAATATCATTTCT	......(((((((((.....((((((.(((..(((.(((.........))).)))...))).)))))).......)))))))))...........((((........))))...
novel-m0061-3p	novel-m0061	Chr14	17425238	17425326	+	88	212.3	56.82	AAAAACCGGTCCGGATGAACAGTC	24	ATTTCATCCGGGCCGAAAACCGCAACCGGAAACCCGGTTATCCGGGTTCCGGTCCGGACCGAATAAAAACCGGTCCGGATGAACAGTC	....(((((((((((((((((....(((..(((((((.(((((....)))))))))))).))).............)))))))))))))..))))...................
novel-m0083-5p	novel-m0083	Chr15	45539367	45539417	+	50	176.4	38	AAATTTCACCGGCACTTTTCAAAG	24	AAATTTCACCGGCACTTTTCAAAGCTATTGAAGAGTCACAGATTTCGATC	...((((.....))))((.(((((((....(..(((((((((.....)))))))))..))))))))..))...((((((((((....((....))....)))))))))).....
novel-m0054-3p	novel-m0054	Chr03	38792978	38793064	-	86	168.7	41.86	GAGCATCTTGGCAAATGGCCTGA	23	CATACTCATCCTTCGATATGCTAATCATCTCTTGAGTCAAATTGGAACTTGTTGCCTGTGATAGAGCATCTTGGCAAATGGCCTGA	.((((((((..(.(((...((((.(((((.(((((....((((((......).)))))......)))))..))))).))))...))))..))))))))(((((.....)))))
novel-m0060-5p	novel-m0060	Chr01	55196249	55196304	-	55	152.8	36.36	ATGCACCACATCATATATAGTAGA	24	ATGCACCACATCATATATAGTAGAATACATGTGAGATAATGGTGTGGTGTATAGC	.((((.((((((((((((((((((((((((((((.(((..((.(.....).))..)))))))))))))))))....)))))...........)))))....)))).))))....
novel-m0084-5p	novel-m0084	Chr15	43051484	43051534	-	50	117.4	36	AAATTTCACCGGCACTTTTCAAAG	24	AAATTTCACCGGCACTTTTCAAAGTTATTGAAGAGTCACAGATTTCGATC	.............(((((((((((((....(..(((((((((.....)))))))))..))))))))..........)))))).....(((.(((............))).))).
novel-m0082-5p	novel-m0082	Chr15	43117743	43117793	-	50	117.4	36	AAATTTCACCGGCACTTTTCAAAG	24	AAATTTCACCGGCACTTTTCAAAGTTATTGAAGAGTCACAGATTTCGATC	.............(((((((((((((....(..(((((((((.....)))))))))..))))))))..........)))))).....(((.(((............))).))).
novel-m0233-5p	novel-m0233	Chr01	38010075	38010159	+	84	100	33.33	TTTGTGCACTCCACTGATATG	21	TTTGTGCACTCCACTGATATGATTGGCTGGATTAATTTTTTTTTTAATACACAATCAATCATATCACTGGAGTGCACAAATGAG	.((((((.(((((((((((((((.((((((((((((.((((((((........))))).).)).)))))))))))).))))))))))))).))(((.........)))))))))
novel-m0144-5p	novel-m0144	Chr15	20638927	20638985	-	58	96.3	43.1	AGCAAACGGTAGCCATGGAAGTGA	24	AGCAAACGGTAGCCATGGAAGTGATTTTTTTATCTCTTCAGATCTGCCTCTTGTGCCT	.........(((.........((((..(((((.....((((.(((......))).))))....)))))..))))........)))......(((.((((....)))).)))...
novel-m0096-5p	novel-m0096	Chr14	8381922	8382009	-	87	94.6	45.98	TCAGGAGGGATAGCACCAGCC	21	TCAGGAGGGATAGCACCAGCCATGTAGTACTCTAACGATGATCATCATGTTAGGGTGTGATCAGTACTGGTGCTATCTATCCTGAGT	(((((......))))).(((((((((.((((((((((((...((...(((((((((.((((...)))))))))))))....))...)))))))))))).)))))))))...
novel-m0157-5p	novel-m0157	Chr07	4021726	4021792	+	66	92.4	39.39	ATGGAGCCGTAGACAGTCAAGTGA	24	ATGGAGCCGTAGACAGTCAAGTGAAATCCAATCCACGAAATAATTTGATCTATGGACAGCATCATT	........(((.(((.((((((((.((((((((...((((((....((........))....))))))))))))....)).))))))))))...).)))...((((...)))).
novel-m0103-5p	novel-m0103	Chr07	40190562	40190645	-	83	89.9	34.94	TCTCTGCACTCCACTGATATG	21	TCTCTGCACTCCACTGATATGATTGATTGGATTAATTTTTTTTAACACACAACCAATCATATCACTGGAGTGCAGAAAAGAGT	...........((((((((((((((((((((((.(((((((((((.(((..((((......))))....))).))))))))))).)))))))))))...))))))))))).
novel-m0124-3p	novel-m0124	Chr01	48055186	48055266	+	80	89.1	52.5	TCTCGCAGTCCAGCCACCACC	21	TGGTGATGGGGTGTGAGATCTCGAACACTGCTAGCAGATTTGTTAGTTGGGTTGTGAGATCTCGCAGTCCAGCCACCACC	(((((...((((((((.((((.(((((((((((((((...(((((((....)))))))...))).)))))))))))).))))..))))))))...)))))...........
novel-m0163-5p	novel-m0163	Chr01	6404548	6404628	-	80	88.9	33.75	AGGCGAGGATTATTTTGTAGTAAA	24	AGGCGAGGATTATTTTGTAGTAAAAAAGTTGATGCCTCTGAACATCGAATTACAGAATTATCAGGTAGTCTTTCTAAATC	........(((..((((.......(((((((((((.(((((.......((((((........))))))........))))).))))))))))).......))))))).......
novel-m0111-5p	novel-m0111	Chr12	25947216	25947293	+	77	88.5	44.16	AGCTGCCGACTCATTCATCCA	21	AGCTGCCGACTCATTCATCCACATGCTGTGTTAAAAGGAGATACCCAGTAAATGAGTGAATGAACCGGGAGACAAAT	...(((((.(((((((((((.(((.(((..((((((((.((..(((((.((...........)).)))))..)).))))))))..))).)).).)))))))))))))))).
novel-m0116-5p	novel-m0116	Chr05	48616120	48616182	-	62	84.1	41.94	TGTGACAGAACGGATGAATCGT	22	TGTGACAGAACGGATGAATCGTACTTTGCTAGAGAAAGTGCGATGTATGTTACTGGATGTTG	........(((((..((((((((..(((((((.....((((((((((.......))))))))))...)))).))).)))))).................))..)))))....
novel-m0138-5p	novel-m0138	Chr09	44246851	44246929	+	78	75.5	42.31	ACTTGGCCATGGGTCTCTATAACC	24	ACTTGGCCATGGGTCTCTATAACCTAAGATCACGATCATCACTGTCGATCTGTAATTTAAAGACCCATGGCTATGACT	.((.((.(((...(.(((((...(((((((((((((.((.......((((((((........))).)))))......)).)))))))))))))....))))))))).))))...
novel-m0319-3p	novel-m0319	Chr03	22609463	22609538	-	75	73.5	40	CACACTACCAGAAGACTGAAA	21	TTCAGTCTTCTGGTAGTGTGGGTATCTATGAATAGTCTATGGTGAATTGATACCCACACTACCAGAAGACTGAAA	((((..((((((((((((((((((((((((((((((((((((.((..((........))..)).)))))))))))))))))))))))))))))))))))))))).......
novel-m0318-3p	novel-m0318	Chr03	22609464	22609539	+	75	73.4	40	CACACTACCAGAAGACTGAAA	21	TTCAGTCTTCTGGTAGTGTGGGTATCAATTCACCATAGACTATTCATAGATACCCACACTACCAGAAGACTGAAA	...(((((((((((((((((((((((((((((((((((((((......................))))))))))))))))))))))))))))))))))))..)))......
novel-m0321-3p	novel-m0321	Chr10	30394936	30395027	+	91	72.9	39.56	GTGGTGAATAGTGGCTGATGAGAA	24	TTTCATAGGGTATATGGGTGCTTTTCATAGGGTATATGAGTATTTTTTATAGGGTGTGTGGTGTGGAGTGGTGAATAGTGGCTGATGAGAA	.((((((((.((.(((.(.(.(((((((((((.(.(.((((((.....)))))).).).)))))...)))))).).)...))).)).))))))))...................
novel-m0148-5p	novel-m0148	Chr07	16004341	16004410	-	69	66	39.13	AACAGGTCGTGTTCGTGTCATGTC	24	AACAGGTCGTGTTCGTGTCATGTCAAAGTATGTATATTATACTATATAGATCAACCCTAACCTGACCCG	..((((((..........(((((.(((((.(((.(((((((((...((((((.....)))))))))).)))..))...))).))))).)))))...))))))............
novel-m0214-3p	novel-m0214	Chr06	5133759	5133836	-	77	65.1	41.56	ACGACTACGGGCCGTCATAATTGA	24	AATTATGACGGTTACGGACGGTCATAATTAACGGTTAAGAACGGTCAATTATGACGACTACGGGCCGTCATAATTGA	..............((((((((((((((((.((....(((((((((.((.(((...))).)).))))))))).....))))))))))))))))))(((((....))))).....
novel-m0227-5p	novel-m0227	Chr11	13636568	13636642	+	74	61.8	39.19	AACAATTCAAGCTCGAGCTCGACT	24	AACAATTCAAGCTCGAGCTCGACTCGAGTTGAGATTTTAGCTTATCGAGTCGAGCTCGAACAAAGAATTAAAAA	.......................(((((....((((((((((((((((((((....)))))...))))))))))))))).....)))))...........(((((....)))))
novel-m0137-3p	novel-m0137	Chr06	27286730	27286806	-	76	59.9	39.47	AGAGGGTAACTGGTATGTAATCGG	24	AAAAACCGAACCAAACCGAACTGAAAACCAGTAAAACTAGAGTACTGGTTTAAGAGGGTAACTGGTATGTAATCGG	.........((((((((((.....((.((((.(((...((..(((((((((.........))))))))).))..)))...)))).))...))))))))))..............
novel-m0275-3p	novel-m0275	Chr10	23685439	23685524	+	85	59.6	45.88	TGCAAGAAGAGCCATTCACAA	21	TGAATGGCTCTTCTTGCATCTCCATCAGCATGTGCATGACAGGTCCACAGACATGTGATGAAGATGCAAGAAGAGCCATTCACAA	.((((((((((((((((((((((((((.(((((.(((((...((.......))...)))))))))).))))))))))))))))))))))))))((((...)))).......
novel-m0220-3p	novel-m0220	Chr07	40946085	40946157	-	72	57.6	50	ACGGCCGGACCGCTTAGAAGCGGC	24	ATTTCTGATGTGGCTGATGCTGATAGGAGGGCTGATTATCTCTATTTAACGGCCGGACCGCTTAGAAGCGGC	....(((((......(((.((..(((((((.(((((((..((((.(((((((........)))))...)).))))))).)))))))))))..)).))).....)))))......
novel-m0173-3p	novel-m0173	Chr15	22395578	22395632	+	54	48	40.74	ACCCGGATATCTGAGTTTTAAGCC	24	TTACAAAACCCGGATTGAATCTGGGTTATAACCCGGATATCTGAGTTTTAAGCC	(((((((((.................))))))))).........(((((.(((((...((((((((....))))))))))))).))))).........................
novel-m0274-3p	novel-m0274	Chr12	27672850	27672913	+	63	46.3	36.51	GGGACGTATTACTTTGATAAAGAT	24	CTTTATCAAAGTAATACGTCCCCCTAACTTGTCAAAAGGGGGACGTATTACTTTGATAAAGAT	..............((((((((((.((((.((((((((((((((((((((((((((...........)))))))))))))))))))))))))).)))).)))))))))).....
novel-m0212-5p	novel-m0212	Chr02	36475574	36475627	-	53	45.9	43.4	AAATATCAGAGACTCATCGGCCTC	24	AAATATCAGAGACTCATCGGCCTCTACTAAGGCCCGACTCTCTGTATAATCTT	.......((((((((.((((((((((((((((.((...(((((......))))).)).)))))).)))...))))))).(((....)))...(((.....))))).))))))..
novel-m0291-3p	novel-m0291	Chr05	12695920	12695985	-	65	39.7	47.69	ACAGCCCGACTCGTGTGACACGCC	24	ACGTGGTATAAGATGAATGGTGAGCTGTTTTTGTGTGATTAACAGCCCGACTCGTGTGACACGCC	...((....))((((.(((.((((((.(..((((.....(.((((.(.(.(.((((((..(.....)..)))))))).).)))).)..)))).....).)))))).))).))))
novel-m0246-3p	novel-m0246	Chr16	8968927	8968975	+	48	39	33.33	AATTAGTAATGAGTAGGCACTACC	24	GAGGCCAAATATTACTAATACAAAAATTAGTAATGAGTAGGCACTACC	....(((.(.((((....)))).).)))............((((((.(((((...((((((((((......))))))))))....))).)).))))))................
novel-m0269-3p	novel-m0269	Chr09	42660838	42660915	+	77	36.2	48.05	TAGCGCTATCCATCCTGAGTT	21	CTCAGGAGGGATAGCGCCATGGAGTAATAGCAGTGGCTTTTGATTCTTCTGTTCTGTAGCGCTATCCATCCTGAGTT	(((((((.((..(((((((((.(((((((((.((((((((..((.(((........)))))..)))))))).))))))))).)))))))))..)).)))))))........
novel-m0281-3p	novel-m0281	Chr04	146280	146334	-	54	27.2	50	CAATGCAGCTTGGTAACTCCCACC	24	TTGGGAAGCGAGTTACATTGAAGTTACCCCCAATGCAGCTTGGTAACTCCCACC	.....(..((((((((.((.((......)).))...)))))((((((.((((((.(((((..........))))).)))))).)...))))).............)))..)...
novel-m0169-3p	novel-m0169	Chr14	12983391	12983458	-	67	3.1	40.3	AGTGGTTGAGAGTAGATGAGATGC	24	CCTATTCTCACCCACTCTCAACTATCATTTTGGAATAATTGAGAGTGGTTGAGAGTAGATGAGATGC	...((((((((((((((((((((((((.(((((((((.((((((((((.((((......).))).)))))))))).))))))))).))))))))))))))))))))))))....
novel-m0224-5p	novel-m0224	Chr08	34333811	34333892	-	81	3.1	33.33	CATTGACATGGCAAGACTTGA	21	CATTGACATGGCAAGACTTGATTTGTAAGAGATTTAAAATTTAAATTTCTCTTGCAAATCAAGTCTTGCCATGTCAATGGC	........(((..(((((((((((((((((((((((((((((((((((((((...............)))))))))))))))))))))))))))))))))))))))..)))
novel-m0075-3p	novel-m0075	Chr05	42184591	42184656	-	65	3	46.15	TGAGGCACACAAGATAGTGAA	21	CATTATCCTGTGTGCCTCAAGAGTCGATAGGCCGTATTGACTCTTGAGGCACACAAGATAGTGAA	.........(((((.(((((.((((((((((((.(((((((((((((((((((((.....))))))))))))))))))))).)))))))))))).))))).))))).....
novel-m0279-5p	novel-m0279	Chr15	26176927	26177011	+	84	3	76.19	AGCTGGGTCTGGCCTGTGCGTGCT	24	AGCTGGGTCTGGCCTGTGCGTGCTGGCTGCGCGCGGGGCAGAGTCTGTGCGCGCTGGTTGGGCGCGCTGGGCAGGGCCGGTGCG	...........(((((((((.(((((.((((.((.((((((((((((.(((((((((......)))))))))))))))...)))))).)).)))).))))).))))).))))..
novel-m0223-5p	novel-m0223	Chr08	34333813	34333894	+	81	3	33.33	CATTGACATGGCAAGACTTGA	21	CATTGACATGGCAAGACTTGATTTGCAAGAGAAATTTAAATTTTAAATCTCTTACAAATCAAGTCTTGCCATGTCAATGGC	........(((((((.(((((((((((((((((((((((((((((.((((((..(((((...))))))))))).))))))))))))))))))))))))))))).)))))))
novel-m0271-3p	novel-m0271	Chr02	23382554	23382627	-	73	2.9	57.53	ACACCCGGGCGGTTTTATAAAATC	24	GTCCGGAAATCCGGATCCGGGTGAATCCGGGCGGTTATCCGCCCGGATTACACCCGGGCGGTTTTATAAAATC	((((((......))))))((((((((((((.(((..(((((((((((((((((((....))))))))))).))))))))))).)).......)))))).))))...........
novel-m0142-3p	novel-m0142	Chr14	1356481	1356556	-	75	2.8	48	ACGCATCCACAACTGTAGCAGGTG	24	CCGCTACAGTGGCTTCTGCGTAGCTGAACTCATTTGGAAAAGAGTTATTCTACGCATCCACAACTGTAGCAGGTG	.(((.((((((((((((((((((((((((......(((((((...(((((..........)))))...)))))))......)))))))).))))))))))))))))..)))...
novel-m0005-3p	novel-m0005	Chr04	31561867	31561937	+	70	2.7	37.14	ACTTTTTTTCAAAGGGCTTGCACG	24	TGCAAGCTCTTTGAAAAAAAGTGGAGCTCAGTATAAAAAGAAATCCACTTTTTTTCAAAGGGCTTGCACG	..((((....((((((.(...((.(((((((((((((((((((((((((..((..........))..))))))))))))))))))))))))).))...).))))))...)))).
novel-m0038-5p	novel-m0038	Chr05	11795471	11795535	-	64	2.7	56.25	CGCATATTAGCGTGGCACCATC	22	CGCATATTAGCGTGGCACCATCAAAACTTTGAGAAGGGGGTGATGGTGCCACGCTGTGTGCGCC	..((((((....(((((((((((((((.(((((((((((((((...((((....))))..))))))))))))))))))))))))))))))..))).))).............
novel-m0203-5p	novel-m0203	Chr04	42100208	42100292	+	84	2.6	38.1	AACGGGTTCGGGTCAAAATGGATT	24	AACGGGTTCGGGTCAAAATGGATTGACCTGTTAAGACACAATGTCTTAACAGGTCAATCCATTTTGACCCATTAAGAAAGTTAA	........((((.((((((.(((...((.(((((((((((((((((((((((((((((...)))))))))))))))))))))))))))))...))....))))))))).)))).
novel-m0132-3p	novel-m0132	Chr04	14849108	14849186	-	78	2.6	50	TCAACCCGTTTTGACCCGAAC	21	ACGGGTCAAAACGGGTTGACCCGTTATCAACCCGTTAAGCAATTGTGTCTTAACGGGTCAACCCGTTTTGACCCGAAC	..(((((((...(((((((((((((((((((((((((...((.((.........)).))..)))))))))))))))))))))))))....................))))))).
novel-m0237-5p	novel-m0237	Chr14	2218974	2219057	-	83	2.6	30.12	CTTTTGCGCACTCCACTGATG	21	CTTTTGCGCACTCCACTGATGTGATTGATTACGTATAAAAAAAATTGATATAATCAATTATATCAGTGGAGTGTGTAAAAAGT	............((((((((.((((((((((((((((((((((((((((((.((.(((......))))).))))))))))))))))))))))))))))))))))))))...
novel-m0262-3p	novel-m0262	Chr10	29500567	29500617	+	50	2.6	60	AATGCGTGGAGCACCTGGTGAGCC	24	AGCACCTGGTGAGCCATAGCAACCACAATGCGTGGAGCACCTGGTGAGCC	.(((..(((.((....)).)))..)))((.(((((((((((.((..((((.((((..((((.(((.......)))))))..)))).))))..)).).)))))))).)).))...
novel-m0202-3p	novel-m0202	Chr05	37076760	37076846	-	86	2.6	44.19	TCAATGTGGGAACTTAGCACC	21	TGCTAAGTTCCCACATTGGCTACTTGCTAGGCGGTAACTAATTACTAGCCACACCTAATAACTAGTCAATGTGGGAACTTAGCACC	..(((((((((((((((((((((((((.(((.((((..((..(((.....)))..)).)))).))).)))))))))))))))))))))))))...................
novel-m0101-5p	novel-m0101	Chr02	34982926	34982994	+	68	2.5	60.29	CTCCCTGTATGCCATTTGCAGA	22	CTCCCTGTATGCCATTTGCAGAGCCCACCGGAGCATCGATGGTCTCCGTGGATGGCGTATGAGGAGCC	(((((.....((((((.(((((((.((((((((((((((.(((.(((.((......)).))).))).)))))))))))))).))))))).))))))....)))))......
novel-m0035-5p	novel-m0035	Chr11	1911796	1911880	-	84	2.5	48.81	CACGTGTCACCCTTCGATTGG	21	CACGTGTCACCCTTCGATTGGTGGACTTGGATATTGTACGTGGCATCAATATCCACTTCATCCAATCGAACGTTGACACGTGGC	.............(((..(((((((((((.(.(((((((((((((..(((((((((..........))))))))).)))).))))))))).).)))))))))))...))).
novel-m0122-5p	novel-m0122	Chr02	3036748	3036803	+	55	2.5	47.27	AATATCAGGACGAAAGGGCCAGCT	24	AATATCAGGACGAAAGGGCCAGCTAAATTCTCTGGCCCTTTCGTCCTGATTCATC	.(((((((((((...(((((...(((((((((((((((((((.........)))))))))))))))))))..)))))...))))))...))))).(((.((((....)))))))
novel-m0166-3p	novel-m0166	Chr09	21587940	21588020	+	80	2.5	51.25	AGAGGATGGAGCGTGGTTGTACCT	24	GTATTTGTACTCTTCCTCCTTGGGAGGAGAGAGTGTGGTAGTACTCCTCCTCCTTGAGAGGATGGAGCGTGGTTGTACCT	((.((((((((.((((((...(((.((((.(((((((((((((.(((((......)))))))))))))...))))).)))).)))...)))))).)))))))).))........
novel-m0034-5p	novel-m0034	Chr07	24149370	24149443	-	73	2.5	46.58	TGAAGCTGCCAGCATGATCTAAAC	24	TGAAGCTGCCAGCATGATCTAAACTTCCCTCTCGATTAATCAAGGAAAGATCGGATCATGTGGCAGCTTCACC	(((((..(((.((((((.(((((((((((.((((((((...(((.(((...((....)).))).)))...))))))))))))))))))).)))))).)))...)))))....
novel-m0165-3p	novel-m0165	Chr05	28925985	28926065	+	80	2.5	50	AGAGGATGGAGCGTGGTTGTACCT	24	GTATTTGTACTCTTCCTCCTTTGGAGGAGAGAGTGTGGTAGTACTCCTCCTCCTTGAGAGGATGGAGCGTGGTTGTACCT	((.((((((((.((((((...(((.((((.(((((((((((((.(((((......))))))))))))...)))))).)))).)))...)))))).)))))))).))........
novel-m0264-3p	novel-m0264	Chr08	21663893	21663963	+	70	2.5	50	ACACCCGGGCGGTTGTTATAAAAC	24	TTTTTTTCCGGATCCAGGTGAATCTGGGCGGTTATCTGCCCGGATTACACCCGGGCGGTTGTTATAAAAC	...(((..(((.((((.((((((((((....(((..(((.(((((((((((((((....))))))))))).)))).)))))).......)))))))).)).)))).)))..)))
novel-m0226-5p	novel-m0226	Chr11	45445714	45445779	+	65	2.5	55.38	AAACCGGAACCTGGATTTCAAATC	24	AAACCGGAACCTGGATTTCAAATCCGGGCTGGAGCCCGGACCGGATTAGTCCGGGTCATAAATGG	(((((.((((((((.(.((((.....((.((((((((((...(((((((....)))))))...))..)))))))))).....)))).)...))))))))...))))).......
novel-m0245-5p	novel-m0245	Chr09	10369043	10369130	-	87	2.5	45.98	GTGAGATGTTGGCGCGGTTCAATC	24	GTGAGATGTTGGCGCGGTTCAATCAGAAAACAGCACTCTCAGGCTAGAGCTCTGTTAATTTGATTGAGCCGTGCCAATATCACATGT	..................(((((.(((((((((((((((((((((((.(((((..((((......))))..)))))..))))))))))))))))))))))).))))).......
novel-m0065-3p	novel-m0065	Chr11	14451379	14451454	+	75	2.5	61.33	TGTACCTATGAGCGCTTCCTGG	22	AGGGAGGGCCTTGGCCTTACCCGGGAGGATCTAGTAGCATGGTGCATGCCGGGTGTACCTATGAGCGCTTCCTGG	.((((((..((...(((((((((.(((.(((...(((((((.(.(..(((......)))..).).)))))))...))).).)).)))))))))))..)))))).........
novel-m0128-3p	novel-m0128	Chr05	10937930	10937989	+	59	2.5	20.34	AATCCAATCAATCATATCAGTAGA	24	TAATGATATGATTGATTGGATATTAAAAAAAAATTAATCCAATCAATCATATCAGTAGA	............(((((((.(((((((((((((((((.((((((((((((((((((...............)))))))))))))))))).))))))))))))))))))))))))
novel-m0102-5p	novel-m0102	Chr01	54786746	54786814	+	68	2.5	58.82	CTCCCTGTATGCCATTTGCAGA	22	CTCCCTGTATGCCATTTGCAGAGCTCACCGGACAATCGATGGCCTCCGTGGATGGCGTATGAGGAGCC	..((((((..((((((.(((((((.((((((((((((((.(((.(((.((......)).))).))).)))))))))))))).))))))).))))))...))))))......
novel-m0194-5p	novel-m0194	Chr06	10135145	10135197	+	52	2.5	59.62	AACCGGAGTCGGTATCTGGGTCCT	24	AACCGGAGTCGGTATCTGGGTCCTCCGACTCCGACTCCGACTCCGACTTTGT	...(((((..((.((((((....(((((((((..((.(((((....))))).))..)))))))))....))))))..))..)))))............(((((.....))))).
novel-m0030-5p	novel-m0030	Chr08	11234624	11234692	+	68	2.5	45.59	TTTGTGCGTGAATCTAATGGC	21	TTTGTGCGTGAATCTAATGGCGCCCCATAACATCTCTCTGTGGATGGTGTTAGATTCACGCACAAACT	..((((((.((((((.(.((((((((((((((((((...((((((((((.........)))))..))))))))))))))))))))))).).)))))).)))))).......
novel-m0024-3p	novel-m0024	Chr09	24429134	24429201	+	67	2.5	44.78	TTCGTTAGCGCTGCACCCAAT	21	TGAGTGCAGCGTTGATGAAAGTCCTCTTCTTTTTGTGTTGGACATTTTCGTTAGCGCTGCACCCAAT	...((((.(((..((((((((.((((.(((((((((((((((((((((....(.....)....))))..))))))))))))))))).)))).))))))))))).))))...
novel-m0015-5p	novel-m0015	Chr05	45836353	45836429	+	76	2.5	43.42	AGTGGGAGGGCAGGAAAGAAA	21	AGTGGGAGGGCAGGAAAGAAAATAAAACTGTTGGTCAGAAACACGGTTTTTCTTTCCTAGTCCTCCCATTCCATTG	.(((...((((..((...((((((((((((((((((((((((....(((((.(........))))))))))))))))).)))))))))))))...)).)))).)))....
novel-m0023-3p	novel-m0023	Chr16	4253618	4253705	-	87	2.5	47.13	TGCTCACGCTCTATCTGTCATC	22	TGACAGAAGAGAGTGAGCACACATGGTATTTCTTGCATGCTGGGTTTCATGCTTGAAGCTCTGTGTGCTCACGCTCTATCTGTCATC	..(((((((((((((.(((((((((((.(((..(((..(((((........)))))..)))))).))))))))))).)))).)))))))))....................
novel-m0041-3p	novel-m0041	Chr04	1824134	1824207	+	73	2.5	52.05	CGCCACCTCTCCTCGACAGTAG	22	TCTGTCGTAGGAGAGATGGCACCTAGCGCATGAAAGTAATACAGCAATAGGCGCCACCTCTCCTCGACAGTAG	...((((((..(((.((((.((((((.(((((((.((((.((((..((.((.........))))..)))).)))).))))))))))))).))....)).)))..)))))).
novel-m0167-3p	novel-m0167	Chr09	35849994	35850074	+	80	2.5	50	AGAGGATGGAGCGTGGTTGTACCT	24	GTATTTGTACTCTTCCTCCTTTGGAGGAGAGAGTGTGGTAGTACTCCTCCTCCTTGAGAGGATGGAGCGTGGTTGTACCT	((.((((((((.((((((...(((.((((.(((((((((((((.(((((......))))))))))))...)))))).)))).)))...)))))).)))))))).))........
novel-m0045-3p	novel-m0045	Chr01	54897248	54897307	+	59	2.4	25.42	AATCCAACCAATCATATCAGTAGA	24	CAGTGATATGATTGGTTAGATATTAAAAAAAAATTAATCCAACCAATCATATCAGTAGA	......((((((((.(((((((.((((((((.(.((((((((((((((.(((...............))).)))))))))))))).).))))))))))))))).))))))))..
novel-m0192-5p	novel-m0192	Chr11	32547852	32547931	-	79	2.4	63.29	AACCGGAGTCGGTATCTGGGTCCT	24	AACCGGAGTCGGTATCTGGGTCCTCCAACTCCAACTCCGACTTTGTCGGAGGCCGAGTCCGACCTCCGACTCCGGCTCC	...((((((.(((....)))..((((((((((.....(((((.....((((...(((((((...)))))))...))))..)))))))))))))))...))))))..........
novel-m0053-5p	novel-m0053	Chr09	7579906	7579983	+	77	2.4	42.86	GTGCAGTCCTCCTTTGGCAGA	21	GTGCAGTCCTCCTTTGGCAGAGAGAAATTGTACTTGCATAATATACTTTTCTGTTCTGCCAAAGGAGAATTGCCCTG	.(((((.....(((((..(((.(((((.(((((((((((((((((((..(((..(.....)..))).))))).)))))))))))))).))))).)))..))))))))))..
novel-m0252-3p	novel-m0252	Chr07	1204885	1204951	-	66	2.4	28.79	CAACCAATCATATCAGTAGAGTGT	24	ATTCTATTGATGTGATTGGCTGTATCAATTTTTTTTAATACACAACCAATCATATCAGTAGAGTGT	.........(((((((.(((((.((((((((((((((((((((((((.(((((.((......)).)))))...))))))))))))))))))))))))..))))).)))))))..
novel-m0091-5p	novel-m0091	Chr06	1087907	1087984	+	77	2.4	44.16	TGTGGTATTGGTCTGGCTCTTC	22	TGTGGTATTGGTCTGGCTCTTCTCATCTTTTACCTTCACTTCCAATCCTCTGAGATGAGCCGAACCAATATCACTCT	....(((((((((.((((((.(((((((((((.((((((.(((((.........................))))).)))))).))))))))))))))))).))))))))).
novel-m0066-5p	novel-m0066	Chr08	16656043	16656132	-	89	2.4	44.94	ATGAGGCTGTCAGAGCATGACCT	23	ATGAGGCTGTCAGAGCATGACCTAGTTAGGGTTAGTATTACCTCTCTGATGTCTCTAACCAGAGCTAGATCATGCTGGCAGCTTCATTT	..............((((((((((((((((((..((((((.((((((..(((((((((((......)))))...))))))..)))))).))))))))))))))))))))))))
novel-m0184-5p	novel-m0184	Chr05	2835265	2835345	+	80	2.4	21.25	CATCTACATGGCATAATTTGA	21	CATCTACATGGCATAATTTGATTTGTAAGATTTAAATTTTAAAATTTATTTTTCAAATCAAATTATACCATGTAGATGGT	.......((((..((((((((((((((((((.(((((((((((((.((((..((((((....)))))).))))))))))))))))).))))))))))))))))))..))))
novel-m0261-5p	novel-m0261	Chr03	31230526	31230615	-	89	2.4	51.69	AAGTTAGGCTTTGGTACTCTTCCT	24	AAGTTAGGCTTTGGTACTCTTCCTCCTTGGGAGGAGAGAGTGTGGTTGTACTCCTCCTTCTTGGGAGGACGGAGCATGGGTGTACTTCT	...............(((((((((..(.((.((...(((((((((((.((((((((.(((((......))))))))))))).))))))).)))))).)).)..))))).)))).
novel-m0193-5p	novel-m0193	Chr01	362625	362698	+	73	2.4	64.38	AACCGGAGTCGGTATCTGGGTCCT	24	AACCGGAGTCGGTATCTGGGTCCTCCGACTCCAACTTTGTCGGAGGCCGAGTCCGACCTCCGACTCCGGCTCC	..((((...(((.(((..((...(((((((((...((.((.((((((((.........)))))))))).))........)))))))))))..)))..)))...)))).......
novel-m0089-3p	novel-m0089	Chr06	12336285	12336356	+	71	2.4	25.35	ACACGGCCAATCACATTAGTAGAG	24	TTATTAATGTAATTGGTCAAAATAATTATTTTATATTAAAATAGGTGACACGGCCAATCACATTAGTAGAG	.((((((.(((((((((((((((((((((((((.(((((((.......((((((((...)))))))).......))))))).))))))))))))))))))))))))).))))))
novel-m0046-3p	novel-m0046	Chr07	11356651	11356732	+	81	2.4	45.68	AATAGATCATCTGGCAGTTTCACC	24	TGAAGCTGCCAGCATGATCTGTGCTTTCTTCAGCTGATCCTTATCTATCCTGGGAAGAATAGATCATCTGGCAGTTTCACC	..(((.((((((.((((((((((((.(((((((((.((((((......(((....)))......)))))).))))))))))))))))))))).))).))))))...........
novel-m0134-3p	novel-m0134	Chr01	46145150	46145239	-	89	2.3	58.43	AAAAACCGGTCCGGATGAACAGCC	24	GATTTCATCCGGACCGAAAACCGCAACCGGAAATCCGGTTTTCCGGGTTCCGGGCCGGTCCGGATAAAAACCGGTCCGGATGAACAGCC	....((..(((((((((((((...((((...((((((.(((((....)))))))))))..))))............)))))))))))))...))....................
novel-m0301-5p	novel-m0301	Chr01	3476140	3476213	-	73	2.3	36.99	ATGACTTGGCGGCGATGATAAAGT	24	ATGACTTGGCGGCGATGATAAAGTCGCTACTATATTATTTAACAGCGATTTATACATCGCCGGCAATTAATTT	.(((.(((.(((((((((((((...(((.((((((((...((((((((..((.......))..))))))))...)))))))).)))...)))))))))))))))).))).....
novel-m0174-5p	novel-m0174	Chr12	29038868	29038934	+	66	2.3	45.45	TTTGGGCTGCGTCGGATAAGC	21	TTTGGGCTGCGTCGGATAAGCCTATCCTAACCGAGGATAGGTTTAATCTATCCGTGTTACCAAACA	((((((..((((..(((.(((((((...(((.((((((((((((((((.....)))))))))).....)))))))))..))))))).)))..))))..)))))).......
novel-m0022-3p	novel-m0022	Chr02	29582611	29582681	-	70	2.3	45.71	ATCAGATCATGGGGCAGTTTCACC	24	TGAAGCTGCCAGCATGATCTTAAACTTTCTCCTTTGCTGAGGAAAGATCAGATCATGGGGCAGTTTCACC	........((((.((..((.(((.((((((((((..((((((((....((((((.(......).))))))...)))))))).)))))))))).))).))..))..)))).....
novel-m0052-5p	novel-m0052	Chr01	26722449	26722524	+	75	2.3	45.33	AATATCTGTCACTGAAACGGCGCC	24	AATATCTGTCACTGAAACGGCGCCGTTTGGGGTTAAAATAGCCCCGAATGGCACCATTTCAGTGCTTTGTATTAC	((((......))))(((...(((((....((((((((.((.((((((((((((((...)))))))))))))).)).))))))))....))))))))..................
novel-m0013-3p	novel-m0013	Chr09	39906349	39906414	-	65	2.3	38.46	GTCCTTGGGCTGCAGATTATC	21	TAATCTGCATCCTGAGGTTTAGATCACTATTATTGTTGTATCTAGTCCTTGGGCTGCAGATTATC	.....(((.((((..((((...((((((((((((.(((((((.((((((((.((....)).)).)))))).))))))).))))))))))))...))))....))))))).
novel-m0110-3p	novel-m0110	Chr08	2727833	2727925	-	92	2.3	55.43	TTGGAACCCGGATGAACAGGCC	22	TTAACTCGGTCTGGGTTCCAGCCCGGGTTTGAAATCCAGGTTCCAGTTTGGGTCTATCCGGATTCCCGAGTTGGAACCCGGATGAACAGGCC	((((...(((.(((((((((((((.((((.....(((((.(((((((...))))...))).))))))))).))))))))))))))))...))))....(((((...)))))...
novel-m0176-5p	novel-m0176	Chr04	7296717	7296783	+	66	2.3	43.94	TTTGGGCTGCGTCGGATAAGC	21	TTTGGGCTGCGTCGGATAAGCCTATCCTAACTGAGGATAGGTTTAATCTATCCGTGTTACCAAACA	((((((..((((..(((.(((((((...(((.((((((((((((((((.....)))))))))).....)))))))))..))))))).)))..))))..)))))).......
novel-m0146-3p	novel-m0146	Chr02	31241604	31241660	-	56	2.3	53.57	ATATCTTGGCCGAAATCTGACCCT	24	ACTCGGATTTCGGCCCGGATCCAAAACCGGGTATATCTTGGCCGAAATCTGACCCT	........((((..(((((((((.((((........(((.(((((((((((((.((((((......))....)))).)))))))))))))...)))))))))))))))).))))
novel-m0308-3p	novel-m0308	Chr10	9806954	9807024	+	70	2.3	64.29	ATACCCGATCCGGTACCCGGTTGC	24	CTCCGGCCTGGATTTGGAATCCGGGTTCCGGGCCGGATATACCCGGATACCCGATCCGGTACCCGGTTGC	.........((((...((...(((((((((.(((((((.((.((((((((((((...))))...)))))))).)).)))))))...))))......)))))...))...)))).
novel-m0175-5p	novel-m0175	Chr13	27031550	27031616	-	66	2.3	45.45	TTTGGGCTGCGTCGGATAAGC	21	TTTGGGCTGCGTCGGATAAGCCTATCCTAACCGAGGATAGGTTTAATCTATCCGTGTTACCAAACA	((((((..((((..(((.(((((((...(((.((((((((((((((((.....)))))))))).....)))))))))..))))))).)))..))))..)))))).......
novel-m0297-5p	novel-m0297	Chr09	9784866	9784939	-	73	2.3	36.99	ATGACTTGGCGGCGATGATAAAGT	24	ATGACTTGGCGGCGATGATAAAGTCGCTGCTATATTATTTAACAGCGATTTATACATCGCTGGCAATTAATTT	...(((((..((((((((((((...(((.((((((((...(((((((((.((.......)).)))))))))...)))))))).)))...))))))))))))..)))))......
novel-m0133-3p	novel-m0133	Chr15	35724982	35725066	+	84	2.3	32.14	TGTTCAATAAATGTTGTCTGACCC	24	GTCTTACAACATTTATTGAGCATTTAATGCTGCCAAATTAATTTATGCGACAGCATTAAATGTTCAATAAATGTTGTCTGACCC	(((((..((.(((..((((((((((((((((((((((((((((((.(......).)).).)))))))))))))))))))))))))))..))).)).))))).............
novel-m0204-5p	novel-m0204	Chr01	3652642	3652705	-	63	2.3	60.32	TTTCGGCCCGGATTTGAGACC	21	TTTCGGCCCGGATTTGAGACCCGGTTCCTGGCCCGGGTGCACCTAGATTCTCGGGTTGGAACT	((((......))))((((((((((((((((((.((.((((((((........))))))....)).)).)).))))))))))))))))(((....((......))...))).
novel-m0016-3p	novel-m0016	Chr08	25436520	25436602	-	82	2.3	41.46	AGATCATATGGCAGTTTCACC	21	TGAAGCTGCCAGCATGATCTGAGCTTTCTTCAGCAACCTAAATATATATGCTCGAAAGCATAGATCATATGGCAGTTTCACC	...((((.(((((((((((..((((((((.((((((...((((.............)))).)))))).)))))))).))))))))))).))))(.(((....))).)...
novel-m0309-3p	novel-m0309	Chr02	34921497	34921543	-	46	2.3	43.48	TGTAACGCATGACTTAAAGCCA	22	GCTTTAAGCCAGGCGTTATTTGCTTGTAACGCATGACTTAAAGCCA	((((.....((((((((((.......)))))))))).....(((((((((((((.((.(((((((......))))))).)).))))))))))))).....))))........
novel-m0258-5p	novel-m0258	Chr07	19564528	19564583	+	55	2.2	61.82	AAAAACCGTGCGGCTTAGATAGGC	24	AAAAACCGTGCGGCTTAGATAGGCTGTAGGGGGCTATCAGCGGCACGGGAGGGGC	......((((((((((((((.....((((((.(((..(((((.((.....)).)))))))).))))))...))))..))))))))))((.(((....))).))...........
novel-m0311-3p	novel-m0311	Chr15	35716227	35716308	-	81	2.2	33.33	AAATCTCGAGCTCAAGTATTTTGA	24	CTCGAACTTGAGTTGAGATTTTAACTTATCGAGTCGAGTTCGAACAAAGAATTAAAAAAATCTCGAGCTCAAGTATTTTGA	...((((((.(((((((((((((((((((((((((......((...(((....))).....))......)))))))).)))))))))........)))))))).))))))....
novel-m0031-5p	novel-m0031	Chr01	38483444	38483531	+	87	2.2	47.13	AGTTTGTGCGTGAATCGGACC	21	AGTTTGTGCGTGAATCGGACCCTATAGGAACCATCGATTTTTCTTAATCGTCCGCATCCGACGGTGTTAGATTCACGCACAAACTCG	..............(((((.((((((((((((((((.(((((....(((.....(((((......)))))......)))...)).))).)))))))))))))))).)))))
novel-m0036-5p	novel-m0036	Chr02	30201033	30201101	-	68	2.2	35.29	TTTGTTGATGGTCATTTAATG	21	TTTGTTGATGGTCATTTAATGTTTGGCATGAACATATGACATAATGGTTAGATGCCCATCAACGAACA	...((((((.(((((((.(((((((((((((.((((((((...((.((((....)))).)).....)))))))).))))))))))))).))))))).....))))))....
novel-m0188-3p	novel-m0188	Chr05	24125287	24125379	+	92	2.2	59.78	AAACCCGGATTCCGGATTGAACCC	24	GCCGAAACCCGGACCGGGTTAGCTCGGGTTAGATCTAGGCCGGAACCCGGATGAACCCGGGTTTTGCAAAACCCGGATTCCGGATTGAACCC	(((.(((...((((((((((((((((((((((..((((.((......)).)))).))))))))))......)))))))..))))).)))..)))....................
novel-m0235-5p	novel-m0235	Chr10	37081727	37081800	-	73	2.2	56.16	AACAAAAAGCCCAACTCTGACTCC	24	AACAAAAAGCCCAACTCTGACTCCACTCTGACATGTCGGAGTCGGAGTCGGAGCGGAGTGGGGTGTAAGCGGA	.....(((((......((((..(.....((((.((((((.((((((((((((........)))))))).)))))))))).))))....)..))))((....))...)))))...
novel-m0282-3p	novel-m0282	Chr02	6037929	6038020	-	91	2.2	28.57	AACCACGTCAGTATGTAAGATTAC	24	AATCTATAAACTGACATGGTTTGATGTGATATATTAAGTTATAAAGTAGATCTAATGTATCACATCAAACCACGTCAGTATGTAAGATTAC	...((((((((.((((((.((((((((((((((((((((.(((........))).)))))))))))))))))))).)))))).))).))))).......(((((....))))).
novel-m0280-3p	novel-m0280	Chr08	16794985	16795063	-	78	2.2	51.28	ATTCCGGACCGGATCTGACCCGGC	24	CGGGTTCAATCCGGAACTCGGAATCTGGTTTTTTCAAAATCTGGATACATCTGGATTCCGGACCGGATCTGACCCGGC	...............(((((((..((((((...(((((((((((....((((.....)))).....))))))))))).))))))..)))))))...((((((...))))))...
novel-m0136-3p	novel-m0136	Chr05	45387272	45387329	-	57	2.2	35.09	ATCCATCATTTTTGTTAGACTAGA	24	TGGTTCGGGGAGAGTCATGGATAAAAAATTTCAATCCATCATTTTTGTTAGACTAGA	.................((((.((((((((((((.(((((((.((.((((((.((((((...........)))))).)))))).)).))))))).))))))))))))))))...
novel-m0200-3p	novel-m0200	Chr09	43307686	43307735	+	49	2.2	48.98	AGAGGATAGAGTGTGGTTGTACTC	24	GTAGGTGTGGTACTCTTCCTCCTTGAGAGGATAGAGTGTGGTTGTACTC	..........(((((........)))))(((((((..((((((..(((.(..(.((((((((((((.....))))).))))))).).).)))...))))))..)))))))....
novel-m0209-3p	novel-m0209	Chr06	11262061	11262126	-	65	2.2	33.85	CAACCAATCACATCAGTAGAGTGT	24	ACTCTACTGATGTGTTGGCTGTATCAATTTTTTTTAATACTCAACCAATCACATCAGTAGAGTGT	..........(((((((((.(((.((((.((((((((((((((((((..((((.((......)).))))....)))).)))))))))))))).))))..))).)))))))))..
novel-m0019-3p	novel-m0019	Chr16	22034251	22034331	-	80	2.2	43.75	TGGGCAAGGGCTTTTTGGTCTT	22	GAGAATTGCTTTTGTCTTTTTCCTCCTTCTTGTTGCCTTAGGCGTAAACTTGGAGGAATGGGCAAGGGCTTTTTGGTCTT	(((((((...(((((((..((((((((((..(((((((.......((((...)))).......))))))).))))))))))..)))..))))...)))))))..........
novel-m0255-3p	novel-m0255	Chr03	5339042	5339090	-	48	2.2	39.58	ATCCAGATTGGGTTATCTCAGATC	24	TCTGGGTTTAAAATCTGGACCAAAATCCAGATTGGGTTATCTCAGATC	.....(((((((...((((((....))))))...(((((.((((..((((((.....((((((((......)))))))).......))))))))))..)))))....)))))))
novel-m0199-3p	novel-m0199	Chr09	14136133	14136213	-	80	2.1	31.25	TAACGGATCAGATGAAACCACATC	24	TGTGGCTTCATGTGGTTCATCAAATTATAAAATTACTTTTATTGTAAAGTAGATCTTAACGGATCAGATGAAACCACATC	.((.(((((((((((((((.(((((.((((((..............(((((((......)))))))........)))))).))))).)))))))))))))))))..........
novel-m0239-3p	novel-m0239	Chr04	12630113	12630180	-	67	2.1	58.21	AGTCTAAGGACCCGACTTCACAGC	24	TGGGGGTCGGCGAGTTTCGGAGACTTGGCCTTACCACGTAACGAGTCTAAGGACCCGACTTCACAGC	((((((..(((((((...........(((((((((((.(...(((..(((((((..............)))))))..)))))))))))).))))))))))..))))))......
novel-m0215-5p	novel-m0215	Chr07	5844764	5844835	-	71	2.1	26.76	ATTTCATGTGATTCGTTAGATCTA	24	ATTTCATGTGATTCGTTAGATCTACTTTACAGTAAAAGTAATTTTAGAATTTGACGAATCATATCAAGTCA	...(((((((((((((....((((.(((((((((((((((((((..((((.......))))...))).)))))))))))))))).))))....)))))))))))))........
novel-m0292-3p	novel-m0292	Chr13	32076277	32076345	-	68	2.1	45.59	ATTTTGGGCCCCAGAAACCTCAGC	24	AGCATTTTCTAGGTCGAAAATAGCCCAGAAGCAATTTTTGGGCTATTTTGGGCCCCAGAAACCTCAGC	.......((((......))))......((..(((((.((((.((((((((((((((.....)))))))))))))).))))..))))).....))..(((((........)))))
novel-m0113-5p	novel-m0113	Chr15	27711529	27711604	+	75	2.1	50.67	AACTCCGCTCCGACTCTGACAAGT	24	AACTCCGCTCCGACTCTGACAAGTCGGAGTCAGAGTTTTTTTCCCGTGAAAAGTCAGAGTCGGAGTAGGAGTCGA	....((((..(((..((..(.(((((((((((((((((((...((((((...........))))...))...)))))))))))))).))))).)..))..))).))))......
novel-m0300-5p	novel-m0300	Chr01	20854962	20855035	-	73	2.1	35.62	ATGACTTGGCGGCGATGATAAAGT	24	ATGACTTGGCGGCGATGATAAAGTCGCTACTATATTATTTAACAGCGATTTATACATCACCGGCAATTAATTT	.(((.(((.(((((((((((((...(((.(((.((((...((((((((..((.......))..))))))))...)))).))).)))...)))))))))))))))).))).....
novel-m0310-3p	novel-m0310	Chr15	42858007	42858053	+	46	2.1	41.3	TGTAACGCATGACTTAAAGCCA	22	GCTTTAAGCCATGCGTTATTTGCATGTAACGCATGACTTAAAGCCA	.((((....))))((((((......................(((((((((((((.((((((((((......)))))))))).)))))))))))..)).))))))........
novel-m0114-5p	novel-m0114	Chr12	24233605	24233671	-	66	2.1	25.76	ATGGAGGACATTTTTGTAAAATAG	24	ATGGAGGACATTTTTGTAAAATAGTGTTTAGAGAGTATCATTATTTTATAAAAACGTCATCCATTT	..(((((((((.((((.((((((((.(((.((((((((((((((((............)))))))))))))))).))).)))))))).)))).)))))))))............
novel-m0253-3p	novel-m0253	Chr02	28858998	28859063	-	65	2.1	29.23	CAACCAATCATATCAGTAGAGTGT	24	AATCTCTTGAAGTGATTGGTTGTGTATTTAAAAAATTTATGCAACCAATCATATCAGTAGAGTGT	.........(((((.(((((.(((((((((.(((.((((.(((((((((((((((...........))))))))))))))).)))).))).))))))))).))))).)))))..
novel-m0190-3p	novel-m0190	Chr08	16656054	16656124	+	70	2.1	45.71	AACCCTAACTAGGTCATGCTCTGAC	25	CCAGCATGATCTAGCTCTGGTTAGAGACATCAGAGAGGTAATACTAACCCTAACTAGGTCATGCTCTGAC	........(((((..(((((.(((((.((((((((((((....((((((....(((.....)))....))))))....))))))))))))..).)))).)))))..)))))....
novel-m0139-5p	novel-m0139	Chr02	22674427	22674497	+	70	2.1	41.43	AGAGATTGATCAGAGGAAATGGGT	24	AGAGATTGATCAGAGGAAATGGGTGCGAATCATGGGAGGTTTTGGTTTGTTTTTCTTTGAGCAACTTGGA	(((((((((.((((((((((.(((.(((.((((((((((.....((((((((..........)))))))))))))))))).))))))..)))))))))).))))).))))....
novel-m0177-5p	novel-m0177	Chr06	10164924	10164990	-	66	2.1	45.45	TTTGGGCTGCGTCGGATAAGC	21	TTTGGGCTGCGTCGGATAAGCCTATCCTAACCGAGGATAGGATTAATCTATCCGTGTTACCAAACA	.....(((((((.((((.(((((((...(((.((((((((((((((((.....)))))))).))....)))))))))..))))))).).......))))))))))......
novel-m0272-5p	novel-m0272	Chr11	41233840	41233900	+	60	2.1	51.67	ACTGAAATACCGGCCTGTACTGGC	24	ACTGAAATACCGGCCTGTACTGGCCAGTGTACCGGCCTGTACCAGTCGGTATTTCAGTAT	..(((((.......))))).((((((((((((((..((((.((((........)))).))))..))))))))))))))......................(((((....)))))
novel-m0076-5p	novel-m0076	Chr14	5849069	5849133	+	64	2.1	35.94	AAAATGAGTTGACCTGTTAAGACA	24	AAAATGAGTTGACCTGTTAAGACACGATTGCTTAATAGGTTGATAACGGGTCAATTCGTTATGA	((.(((((((((((.((((.(((((((((((((((((.(((.(............))))..))))))))))))))))).)))).))....))))))))).))............
novel-m0039-3p	novel-m0039	Chr07	40152248	40152336	+	88	2.1	46.59	CGGTGTTGTCCTTGGCTCACG	21	TGAGCCAAGGATGACTTGCCGGCATCCATTTGCTACAAATTAAAGCAATTTTATTTTGCACGCATGCCGGTGTTGTCCTTGGCTCACG	...(((((((((((((((..(((((((......(((..((((.((((.....)))).))))...)))))))))))))))))))))))))....................
novel-m0151-3p	novel-m0151	Chr03	52886038	52886122	-	84	2.1	51.19	AGGCTTTGTTGAGCATTCTGCACC	24	AGGAGAAGTGCTTTGTTGGCTCTACATGGTGTGGTCCTGCTTTAGGTGGTCCTGCGTGTAAGGCTTTGTTGAGCATTCTGCACC	(((.((((((.(.((((.(((((....((((.((((((....((.((.(((...))))).))..)))))).)))).....))))))))).).)))))).)))............
novel-m0119-5p	novel-m0119	Chr16	23103489	23103575	-	86	2.1	48.84	GGAGGCAGCGGTTCATCGACC	21	GGAGGCAGCGGTTCATCGACCTCTTCTTGGGGATTTTTTGTGACACTGCACAAAACATGAATCGGTCGATAAACCTCTGCATCCAG	.......(((((......(((((.((((.((((.(((((((..(((.((......(((((((......))))))))).)))..))))))).)))).)))).))))))))))
novel-m0087-3p	novel-m0087	Chr05	7319846	7319920	-	74	2.1	43.24	AATGGATAGCTTACTTGGCACTCA	24	GGGTGCGGATGAGTTTCCAGATCTTCTATGTGTGGTCACATGGAAATTAAAATGGATAGCTTACTTGGCACTCA	......(((.(.((((((((((.(((.((((((((((((....(((((((((....))))))))).......)))).)))))).)).)))))))))).))).).))).......
novel-m0298-3p	novel-m0298	Chr01	3476189	3476250	-	61	2.1	40.98	ATGACTTGGCGGCGATGATAAAGT	24	TTTTTTATCGCCGGTAAATGAACTTCGGAATCGTGAAATGACTTGGCGGCGATGATAAAGT	...........(((((.((((((((.((((((((((.(((((((((.(((......((((......)))).....))).))))))))).)))))))))).)))))))).)))))
novel-m0236-5p	novel-m0236	Chr03	39577843	39577927	-	84	2.1	34.52	CTTTTGCGCACTCCACTGATG	21	CTTTTGCGCACTCCACTGATGTGATTGGTTGTGTATTATAAAAAAATTAATCTAGTCAATCATATCAGTAGAGTGTATAGGGAG	...........(((.(((((((((...((((((.(((((((((((((((((.(.((((.........)))))))))))))))))))))).))))))..))))))))).)))
novel-m0299-3p	novel-m0299	Chr01	20855011	20855072	-	61	2.1	40.98	ATGACTTGGCGGCGATGATAAAGT	24	TTTTTTATCGCCGGTAAATGAACTTCGGAATCGTGAAATGACTTGGCGGCGATGATAAAGT	...........(((((.((((((((.((((((((((.(((((((((.(((......((((......)))).....))).))))))))).)))))))))).)))))))).)))))
novel-m0117-5p	novel-m0117	Chr07	3827294	3827360	+	66	2.1	53.03	AATTTTCGGTCCAGACATTGCTTC	24	AATTTTCGGTCCAGACATTGCTTCTGGGCCATTTTTAGCCCAGAAGGGAGTGCCGGACGGATTGCC	................((((((...((.((((.(((.((.(((((((((........))))))))).)))).).)))).))))))))(((.((.((........)))).)))..
novel-m0126-3p	novel-m0126	Chr11	6515533	6515590	-	57	2	26.32	AATCCAGCTAATCATATCAGTAGA	24	GTGATATGATTGGTTGGATATTAAAAAAAAATTAATCCAGCTAATCATATCAGTAGA	.((((((......))))))((((((...(((((((.(.((((((((((((((((((...............)))))))))))))))))).).))))..))))))))).......
novel-m0170-5p	novel-m0170	Chr07	1515572	1515624	-	52	2	28.85	AATCCGTTTTGACCTATTAGTAAA	24	AATCCGTTTTGACCTATTAGTAAATATTATGAAATAGGTTAACACGACACAA	..(((((((((((((((((.....(((.((((((((((.((((...))))..)))))))))).))))))))))))))))))))((((.((((((....)))))).)))).....
novel-m0240-5p	novel-m0240	Chr11	41850800	41850872	-	72	2	43.06	ACGAGTTCGGGTCAAAAGGGTTGA	24	ACGAGTTCGGGTCAAAAGGGTTGACCCGTTAATACACAATTACTTAACGGGTCAACCTATTATGACCCGTTA	.((((.(((.(((((.((((((......((((((((.(((((((((((((((...........))))))))))))))).)).))))))))))))...))))).)))))))....
novel-m0251-3p	novel-m0251	Chr06	5861007	5861072	+	65	2	23.08	CAACCAATCATATCAGTAGAGTGT	24	ATTTATTGATATGATTGACTGTATTAATTTTTTTTAATACTCAACCAATCATATCAGTAGAGTGT	........(((((((((((.((((((((((((((((((((((((((...(((((((......))))))).....))))))))))))).)))))))))..)))))))))))))))
novel-m0085-3p	novel-m0085	Chr14	5749451	5749525	-	74	2	43.24	AATGGATAGCTTACTTGGCACTCA	24	GGGTGCGGATGAGTTTCCAGATCTTCTATGTGTGGTCACATGGAAATTAAAATGGATAGCTTACTTGGCACTCA	.......((.(.((((((((((.(((.((((((((((((....(((((((((....))))))))).......)))).)))))).)).)))))))))).))).).))........
novel-m0314-3p	novel-m0314	Chr05	43580092	43580164	-	72	2	41.67	AGCTCTGACTCCAACTCTCATCGT	24	GACAGAGTTAGAGGAGAGATTTCCAACTTTCGACTGGAAGTAAAATTTAGCTCTGACTCCAACTCTCATCGT	.....(((((((((((((((.(((.((((((.(((.((((.......((((((....)))))).........))))..))).))))))..))).)).)))))))).)))))...
novel-m0068-3p	novel-m0068	Chr16	11084555	11084618	-	63	2	31.75	CATCAGTAGAGTACGCAAAGA	21	TTTGCATACTTTACTGATACAAAAAATTGATGTAACCAATCACATCAGTAGAGTACGCAAAGA	.....(((((.....((((((((((((.(((((.((((((((((((.........((((.......)))).)))))))))))).))))))))))))))))).....)))))
novel-m0090-3p	novel-m0090	Chr01	11957923	11958003	+	80	2	51.25	AGAGGATGGAGCGTGGATGTACCT	24	GTGTTGATACTCCTCCTCCTTGAGAGGATAGAGTGTGGTTGTACTCCTCCTCCTTGAGAGGATGGAGCGTGGATGTACCT	(((((((((...(((((((.((.((((((((((..(.(((((..(((((......))))).))))))..).))))).)))).)).)))..))))..))))))))).........
novel-m0080-3p	novel-m0080	Chr13	7710028	7710083	+	55	2	41.82	AAGATAGGTTGTAGTACTCTTCCT	24	GTGGGTGTTTGTCCTATTCCTCTTTTGGAAGAAGATAGGTTGTAGTACTCTTCCT	........(((....))).((((((((((((.(((((.((.(((((((...((((((..((((....)))).))))))....)))))))..))))))).))))))).)))))..
novel-m0228-5p	novel-m0228	Chr09	41283140	41283215	-	75	2	45.33	AACAATTCAAGCTCGAGCTCGACT	24	AACAATTCAAGCTCGAGCTCGACTCGAATCGAGCTCGTTTGTGAGATAAGTTCGAGCTTGAGCTTGAGTTGAGAT	.....((((((...........((((((((((((((((((((((...(((..((......))..))).)).))))))))))))))))))))))))))..((((...))))....
novel-m0243-3p	novel-m0243	Chr03	46556845	46556913	+	68	2	50	ATTCCGGACCGAGTATATTCAGAT	24	CCGGGTATATCCGGACTGAAATCCGGCCCCAATTTGAGATCTGGATTCCGGACCGAGTATATTCAGAT	(((((.(((((.(((.((((........((((((((.(((.(((.(((((((..(((...)).)..))))))).))).))).))))))))....)))).))).))))).)))))
novel-m0127-3p	novel-m0127	Chr08	7189972	7190030	+	58	1.9	24.14	AATCCAATCAATCATATCAGTAGA	24	CAGTGATATGATTGATTGGATATTAAAAAAAATTAATCCAATCAATCATATCAGTAGA	.................((((((((((..(((((((.(.((((((((((((((((((..............)))))))))))))))))).).))))))).))))))).)))...
novel-m0218-3p	novel-m0218	Chr13	863367	863432	+	65	1.9	46.15	ATGGCACCGTTTCAATGACAGAAA	24	AAACACTGAAACGGCGCCATTTGGGGCTATTTTCACCCCAAATGGCACCGTTTCAATGACAGAAA	...........(((......))).........((.((((((((.(((((((((((.........))))))))))).)))))))).))...........................
novel-m0172-5p	novel-m0172	Chr02	13015870	13015930	-	60	1.9	55	CACATGGGGGACGTGATGCCA	21	CACATGGGGGACGTGATGCCAGAGGTAATCGCACTCGAGGTCGCGAATCTTGTAAGTGCA	.(((((.(((((.....((((((.((.((((((((((....(((((....)).)))...))))))..)))).)).))))))))))).))))).......((((...)))).
novel-m0222-3p	novel-m0222	Chr03	42069971	42070049	-	78	1.9	35.9	TTAAATTTGGGTCAAAACTTG	21	AGTTTTTACCCGAATTTAAGGATTTCGTGTGAAAGAACGACTCTTCACTTGAAACCCTTAAATTTGGGTCAAAACTTG	.......((((.(((((((.((((((((((((((.(((((.(((((.((.....))))))).))))).)))))))))))))).)))))))..))))...............
novel-m0268-5p	novel-m0268	Chr04	12021984	12022035	+	51	1.8	35.29	AGTACGTTGGTAGAAAAGCATCAA	24	AGTACGTTGGTAGAAAAGCATCAAAATGATGCTTTTTCTCCAACGTAGTTT	.((((((.(((((((((((((.((((((((..(((((((((((...)))))))))))..)))))))).))))))..))))....))).))))))....................
novel-m0161-3p	novel-m0161	Chr03	55359226	55359275	+	49	1.8	48.98	AATCCTAAGTTGAGGACTTGGCCC	24	GCCTAAGCCCAAGCTTGACTCAATAAATCCTAAGTTGAGGACTTGGCCC	.(((.((...((((((...))))))...)).)))((...(((((((((.(((((..((((((.............))))))..)).))))))))).))).))............
novel-m0118-5p	novel-m0118	Chr15	32173061	32173148	-	87	1.8	47.13	GGAGGCAGCGGTTCATCGACC	21	GGAGGCAGCGGTTCATCGACCTCTTCCTGAGAATTTGTTGTGGCATTAACACAAAACATGAATCGGTCGATAAACCTCTGCATCCAG	.............((.(.(((((.((((.((((.(((((((..(((.((........(((((.......)))))..)).)))..))))))).)))).)))).))))).)))
novel-m0285-5p	novel-m0285	Chr09	21121728	21121798	+	70	1.8	37.14	ATGAAACGCCGGAATTTTATCTTC	24	ATGAAACGCCGGAATTTTATCTTCCAGCGATTTCTTAATCGCTGCCATTTAAAATTCCAGCGATATATGA	..........((((((..(((((...(((.(((((((((.....((((((((....)))))))).....))))))))).)))...)))))..))))).)...............
novel-m0287-5p	novel-m0287	Chr09	15951241	15951324	+	83	1.8	53.01	ATTCAACCGGAGTCAGATTTAGCC	24	ATTCAACCGGAGTCAGATTTAGCCTCCTCCAACTCTGACTCCGACTTTGTCGGAGGCCAAATCTGACCTCCAACTCCGACTCC	.......(((.(((((...((.((....((((((((((((.((((((..(((.((.......))..)))..)))))).)))))))).))))......)).)).)))))..))).
novel-m0247-5p	novel-m0247	Chr14	6232865	6232931	+	66	1.8	48.48	AGTTTGTTGTCCACTTTGATTCGG	24	AGTTTGTTGTCCACTTTGATTCGGCCCCAAAGGATGGTGGCCGGTTAAGTGAGCTGAACAGACTAT	((.(((((.....(((((((((((((((((.(((((....(((((((((.....))).))))))..))))).))..))))))))...))).)))).....))))).))......
novel-m0266-5p	novel-m0266	Chr05	46911821	46911885	-	64	1.8	51.56	AACTAGGAGAAGCCACGTCGTGAG	24	AACTAGGAGAAGCCACGTCGTGAGTGCAGTGTGTGCACTGCTACAGTGGCTTCTCTGTAGCTTT	.................((((.((((((((((((((((.((.((((((.....)))))))).)).))))))))))).))).)))).(((((((...)))))))...........
novel-m0304-5p	novel-m0304	Chr12	23646071	23646144	-	73	1.8	56.16	AAATACCGACCGGTACGTAGGCCG	24	AAATACCGACCGGTACGTAGGCCGGTACAGGCTGAAATATCGACCGGTACGACCGGTACCGGCTGGTATTTGG	..........(((..((((.((((((((.(((((((...((.((.(((.((.(((....))).)).))))).)).))))))).)))))))).))))..))).............
novel-m0286-5p	novel-m0286	Chr02	23858788	23858858	+	70	1.8	37.14	ATGAAACGCCGGAATTTTATCTTC	24	ATGAAACGCCGGAATTTTATCTTCCAGCGATTTCTTAATCGCTGCCATTTAAAATTCCAGCGATATATGA	(((((....((.((((..(((((...(((.(((((((((.....((((((((....)))))))).....))))))))).)))...)))))..)))))))))))...........
novel-m0017-5p	novel-m0017	Chr06	3376149	3376227	-	78	1.8	39.74	AATGGGAAGATAGGAAAGAAC	21	AATGGGAAGATAGGAAAGAACCAAAGTGTTGTCAGGAACATCTTTGTTTTCTTTCTTTCCGACTCCTCCCATTCCATT	.(((...((((..((...(((((((((.((..((((((((.(((((((((......)))).)))))......))))))))...)).)))))))))...)).)))).)))..
novel-m0201-3p	novel-m0201	Chr09	15337483	15337533	+	50	1.8	56	GCTGTGCCGAGCTTCCAGGA	20	CTGGATGCTTTCCTGGTGCAGCCAGTTTTAGCTGTGCCGAGCTTCCAGGA	.(((((..(((((((((.(..........).)))))))))(((((.((((....((((((((........)))))))))))).))))).....(((.....)))))))).
novel-m0149-3p	novel-m0149	Chr01	55850899	55850964	-	65	1.7	40	AACCTGGAACCCGGATTTCATAAC	24	AACCGGTTGTTCTATATATATAATCCGAGTACCGGGTTTAAAACCTGGAACCCGGATTTCATAAC	............(((((.((((((((((...((((..((((((.......((((((.....)))))).......))))))))))))))).))))).)))))..(((.....)))
novel-m0171-3p	novel-m0171	Chr02	26236082	26236161	-	79	1.7	40.51	AATCCGAGCTGGAACCCGAATGAA	24	CATTCAGGTTCCAATTTAGAAATTTGGGTATATCCAAATCGGAATCCGGATTTGAAATCCGAGCTGGAACCCGAATGAA	....((((((((((((((((.(((((((.(((.(((((((((((...(((.....)))))))))))).....)).))).))))))).))))))))...))))))))........
novel-m0159-5p	novel-m0159	Chr08	9827997	9828051	-	54	1.7	48.15	AAATACCGGGCAGTACGTAGGCCA	24	AAATACCGGGCAGTACGTAGGCCAGTACAGGTTGAAATACAGGCCGGTATTTCA	...............(((.((((((((((.(.(((....((((......))))....))).).)))))))))).)))(((.((..((((.........))))..)).)))....
novel-m0302-5p	novel-m0302	Chr13	31994399	31994465	-	66	1.7	36.36	ATTTGAGAATCGCTGGAATATAGA	24	ATTTGAGAATCGCTGGAATATAGATATAGCGGGGATTTTGATATTTTTACCGGCGATTTTATGTCG	...(((((((((((((((((((...(((((((((((..((.((((((.............)))))).)))))))))))))..))))))))......))).))).))))).....
novel-m0152-5p	novel-m0152	Chr05	37543894	37543970	+	76	1.7	48.68	ATGGAGGTGCATGTAGTTTACGCA	24	ATGGAGGTGCATGTAGTTTACGCACGGTATAAGCAGCGCTTATGTCACCCGTGAGACTCACATGCCACTCTTTTGA	..(((.(((((..((((..((.((((..(((((((((((...((((((((((((...)))))))....)))))))))).))))))..))))..))..))))...))))).))).
novel-m0120-5p	novel-m0120	Chr06	34803955	34804026	+	71	1.7	29.58	TTACCGGCATAATAATATAAAC	22	TTACCGGCATAATAATATAAACGTTAGAAATCTTAGTAATTTACTGGCGTAAAAATTAAGTGCCGGTAATA	...((((.(((.((((.(((((((((((((..((((....(((((((((((.......)))).)))))))....)))).))))))))))))).)))).)))..)))).....
novel-m0248-3p	novel-m0248	Chr15	41183798	41183882	-	84	1.7	36.9	AATATAAGACCGGACCAGTAACAT	24	AGATTTGGTCCGGTTTTAGACAAAATATAAGACCGAACTAATAACACCGGTTTTGGACAAAATATAAGACCGGACCAGTAACAT	..(((((((.....((((((((((((((.........((((((((............)))))))).........))))))))))))))....)))))))...............
novel-m0288-3p	novel-m0288	Chr06	11494798	11494853	-	55	1.7	43.64	ATTCGGGCCGGTACCTGCATGACT	24	TTTCAGGTTCCAACCCAGAATATTATCTTATATTCGGGCCGGTACCTGCATGACT	...................((((((((((.((((((.((((.(((((.((..(((.((((((......)))))))))..)).)))))...)))))))))))))..)))))))..
novel-m0077-5p	novel-m0077	Chr16	22892812	22892875	+	63	1.7	39.68	AAAATGAGTTGACCTGTTAAGACA	24	AAAATGAGTTGACCTGTTAAGACACGATTGTTAACAGGTTGATAACGGGTCAACCCGTTTTGA	...((((((.((((.(((((((((.((((((((((((.(((.(...........))))..)))))))))))).))))))))).))....)).))))))................
novel-m0216-3p	novel-m0216	Chr15	28781833	28781891	+	58	1.7	18.97	AATCCAACTAATCATATCAGTAGA	24	TAATGATATGATTAGTTATATATTGAAAAAAATTAATCCAACTAATCATATCAGTAGA	........((((....))))..((((((((.(((((((.((((((((((((((....(((((......)))))..)))))))))))))).))))))).))))))))........
novel-m0160-5p	novel-m0160	Chr08	9767765	9767819	-	54	1.7	48.15	AAATACCGGGCAGTACGTAGGCCA	24	AAATACCGGGCAGTACGTAGGCCAGTACAGGTTGAAATACAGGCCGGTATTTCA	...............(((.((((((((((.(.(((....((((......))))....))).).)))))))))).)))(((.((..((((.........))))..)).)))....
novel-m0153-3p	novel-m0153	Chr10	8233693	8233744	-	51	1.6	52.94	CGAGGGTTTTAAGTTCGCTTGAGC	24	TCGAGCGAAAACCACTCGACAGCCACTCGAGGGTTTTAAGTTCGCTTGAGC	...........((.((((..((.........))..))))))(((((((((((((((.(((((.......))))))))).....)))))))))))....................
novel-m0158-5p	novel-m0158	Chr07	12351161	12351219	-	58	1.6	43.1	ACGGGTTGACTCGTTAAGATACGA	24	ACGGGTTGACTCGTTAAGATACGATTGCTTAATGGATTGATGACTGGTCAACCCGTTA	..((((((((((..((...((((((((((((.((((.(((.(.(((....))).))))..)))).))))))))))))...))......))))))))))................
novel-m0112-5p	novel-m0112	Chr11	35544780	35544859	+	79	1.6	45.57	AGCTGCCGACTCATTCATCCA	21	AGCTGCCGACTCATTCATCCAAATACTGTGTTAGAAGGCGATCATACCCAGTAAATGAGTGAATGACGCGGGAGACAAA	........((((((((((((.(((.(((..((((((((.((..(((((.((..((......))..)).)))))..)).))))))))..))).)).).))))))))))))..
novel-m0293-5p	novel-m0293	Chr14	13534221	13534291	+	70	1.6	44.29	AATACCTGTACCGGACCAGTGGTC	24	AATACCTGTACCGGACCAGTGGTCGATATGGAATATTCTGACCATACTAGCTGGTACGGTGCAGTATTTA	....((((((...(((((..(((((.(((((((.((((((((((((..........)).))))......)))))).)))))))))))).....)))))...)))))).......
novel-m0155-3p	novel-m0155	Chr11	3686252	3686339	-	87	1.6	51.72	AAACAACGAGAATGGAAGTGGGCC	24	CTTTCTTCTCCGGTTCCTGTATGTCTTCAAAAAGGTAACCCAGCTCCGGTTGGGACTCACCGGAAACAACGAGAATGGAAGTGGGCC	.((((((.(((((...((((.(((.(((.(((.....(((..((((((....))))))))).....))))))))).))))))))).))))))..((((((....)))))).
novel-m0294-5p	novel-m0294	Chr02	20359378	20359440	+	62	1.6	43.55	ACCGACTGGTCTGGAGTTTGGTCT	24	ACCGACTGGTCTGGAGTTTGGTCTGATCCAATTAGAACCGAATGGTTCAGTCTAGTTGATTT	...........((((((((((.(((((((.(((((((((((((((((...))))).)))))))..))))).))))))).))....)))))))).....................
novel-m0020-3p	novel-m0020	Chr03	4692432	4692491	-	59	1.6	27.12	AATCCAGCCAATCATATCAGTAGA	24	CAGTGATATGATTTGTTGTGTATTAAAAAAAAATTAATCCAGCCAATCATATCAGTAGA	..............................(((.((((((((.(.((((((((((.((((.(.(((((.......)))))))))).)))))))))).).)))))))).)))
novel-m0306-3p	novel-m0306	Chr01	57655127	57655178	-	51	1.5	45.1	ACCTACTGTATCAACTCCGGCAGT	24	TGTAACTAGTTGATAGGGAGGAGACAAACCTACTGTATCAACTCCGGCAGT	.........(((((.((((.(..((((.(((......)))((((((....((((((((.(((((.......))).)).))))))))...))))))))))..)..))))))))).
novel-m0033-3p	novel-m0033	Chr07	14559220	14559272	+	52	1.5	50	CCAACCGTTGGGAATGAGCTGG	22	GGCGATAATGTAGTTGGACATCAACAACCTCCAACCGTTGGGAATGAGCTGG	(((.((((.......)))).))).((((..(((((((((((((..(((((..((((((...........))))))))))).......)))))).))).)))).)))).....
novel-m0307-3p	novel-m0307	Chr13	9988832	9988910	+	78	1.5	39.74	ACTCCGAACTCCGATAGATATACT	24	AATATTTTCAGAGTTTGGAGTCCAGTCGGAGTTCAAAGTTACTCCGAATTCAGAACTCCGAACTCCGATAGATATACT	(((((.....)))))..((((((((.((((((((((((...(((((((........))))))).....).))))))))))).)).)))))).......................
novel-m0186-5p	novel-m0186	Chr12	20229262	20229351	-	89	1.5	44.94	AAAACAAACGAGACTGTACTCTTT	24	AAAACAAACGAGACTGTACTCTTTCCATTTTCTGGGTTGTATGCATTGTTTTTAGAGAAAGGGGGAGGGTCACAGCTCGAGGTGAGGGA	....((((((((................((((.(((((((((((((.(((((((((..............)))))))))..))))))))).)))))))))))))))).......
novel-m0141-5p	novel-m0141	Chr06	34079213	34079283	+	70	1.5	40	AGAGATTGATCAGAGGAAATGGGT	24	AGAGATTGATCAGAGGAAATGGGTGCGAATCATGGGAAGTTTTGGTTTGTTTTTCTTTGAGCAACTTGGA	(((((((((.(((((((.((.(((.(((.((((((((((.....((((((((..........)))))))))))))))))).))))))..)).))))))).))))).))))....
novel-m0088-3p	novel-m0088	Chr02	27837918	27837990	-	72	1.5	36.11	ACACGGCCAATCACATTAGTAGAG	24	CTACTGATGTAATTGGCCAAAGCAAGTAGTTTATATTGATAAAAAGTGACACGGCCAATCACATTAGTAGAG	.....((((((((((....(((((((((((((.(((((((....((.....(((((....)))))...))....))))))).)))))))))))))......))).))..)))))
novel-m0129-3p	novel-m0129	Chr12	24864747	24864806	-	59	1.5	22.03	AATCCAATCAATCATATCAGTAGA	24	CAGTAATATGATTGGTTATGTATTAAAAAAAATTTAATCCAATCAATCATATCAGTAGA	.(((....))).((((((.(((((((..(((((((.(.(.(((((((((((..((.((((((.....)))))).))))))))))))).).).))))))).))))))).))))))
novel-m0140-5p	novel-m0140	Chr02	25076444	25076514	+	70	1.5	41.43	AGAGATTGATCAGAGGAAATGGGT	24	AGAGATTGATCAGAGGAAATGGGTGCGAATCATGGGAGGTTTTGGTTTGTTTTTCTTTGAGCAACTTGGA	(((((((((.(((((((.((.(((.(((.((((((((((.....((((((((..........)))))))))))))))))).))))))..)).))))))).))))).))))....
novel-m0095-5p	novel-m0095	Chr09	26133174	26133252	-	78	1.5	48.72	AACTCCGACTTCACTCTGATAAGT	24	AACTCCGACTTCACTCTGATAAGTCGGAATCGGAGCAGAGCCTATAAAAGTCGGAGTCAGAGTAGGAGTCAGAGTAGG	.....................((((.((((((((((((((...((((....((.((...)))).......)))).)))))))).)))))).))))...((((((....))))))
novel-m0086-3p	novel-m0086	Chr15	24000829	24000903	+	74	1.5	40.54	AATGGATAGCTTACTTGGCACTCA	24	GGGTGCGGATAAGTTTTCAGATCTTCTATGTGTGGTCACATGGAAATTAAAATGGATAGCTTACTTGGCACTCA	......(((.(.((((((((((.(((.((((((((((((....(((((((((....))))))))).......)))).)))))).)).)))))))))).))).))))........
novel-m0180-5p	novel-m0180	Chr08	27469642	27469727	-	85	1.5	42.35	AGAGGATGAGGTTTCAGATGCGAA	24	AGAGGATGAGGTTTCAGATGCGAAGGAGAGAAAGATGAGAGGTAGTCTTTGTGGTTCTCTTCTATGTGTCTTCTTCATACTCTTC	..................((((((..(((((....(((((((.(((((((((....((((.....)))).....))))))))).))))))).)))))..)))))).........
novel-m0154-3p	novel-m0154	Chr05	29523369	29523447	+	78	1.5	30.77	TTAGAATGCCCTGTTTTTTACACT	24	TGTAAAAAATATGGGGTATTTTAGTCATTTCACTTGTCATATGATGCAAAACGATTAGAATGCCCTGTTTTTTACACT	....(((((.(((((.((((((((((..((((((((((((((.(((..(..(((....))))..))).)))))))))))))))))))))))).))))).)))))..........
novel-m0162-3p	novel-m0162	Chr03	55309819	55309868	+	49	1.4	48.98	AATCCTAAGTTGAGGACTTGGCCC	24	GCCTAAGCCCAAGCTTGACTCAATAAATCCTAAGTTGAGGACTTGGCCC	....(((((....((((...))))))))).....((...(((((((((.(((((..((((((.............))))))..)).))))))))).))).))............
novel-m0147-5p	novel-m0147	Chr04	1907346	1907421	+	75	1.4	32	GTGAGGATGATGAGTAGCAAAGCT	24	GTGAGGATGATGAGTAGCAAAGCTCGAGATTTAAAATGATTTTTTATAAAGAAATGTTATTCGTCATCTTCACAC	....((((((....(((((((((((((((((((((((((...((.((((((......))))))......))...)))))))))))))))))))))...))))...))))))...
novel-m0070-3p	novel-m0070	Chr10	2405279	2405356	+	77	1.4	42.86	ATTTGCACTCGAGTGAATATCAGA	24	CGACACTCATTTGATAGGTCGCTTGAGAGAAGCTCGAATAGAGAATTCGCTCAATTTGCACTCGAGTGAATATCAGA	..((((((....((((((((...((((((((...((.(((((((.(((.(((.....)))..))).)))))...))))))))))))...)).))))))...)))))).......
novel-m0168-3p	novel-m0168	Chr07	23160679	23160730	+	51	1.4	52.94	ATCCAGTCTTTGGTCATACAGAGC	24	TCTGCCTCCTTAGAGGTTGGAGGTGCCATCCAGTCTTTGGTCATACAGAGC	...(((((((.((((.....)))))))))))..((..((((..((((.....((((((((((((.......)))))))))))).....))))))))..))((((......))))
novel-m0265-3p	novel-m0265	Chr15	23088004	23088086	-	82	1.4	48.78	TCTCCCCTAGAAGCCATGTAGT	22	TGATGATGGCTAGTTGAAGGATGACAAACCGTAAGTCAGGGGAAAGCCTGGTACGTCATGTCTCCCCTAGAAGCCATGTAGT	(((((((((.((...((((((..(....(((.((((...((((..(((((......)))))))))...)))))))...)..)))))).)).))))))).))...........
novel-m0312-3p	novel-m0312	Chr05	46186000	46186081	+	81	1.4	28.4	AACGGATCACATGAAATCATATCA	24	ATGTGGCTTCATGTGGTTTATCAGATTGTAAAGTTATTTTTATTATTAAGTAGATCTAACGGATCACATGAAATCATATCA	....((((((.((((((((.((((((((((((...(((((((((((....)))))).........)))))...)))))))))))).)))))))).)))))).............
novel-m0055-5p	novel-m0055	Chr08	38340519	38340606	-	87	1.4	42.53	ATCGAAACAAGACCTGTACCAGCT	24	ATCGAAACAAGACCTGTACCAGCTGGTTTTGGAACTAAATGAACTGATTCCACTAGTTCGGGCCAGTCTGGTCTTGTTTTTCGATTA	........(((((((...((((((((((((((((.(.....((((((((..((((((...(((....)))...))))))))))))))).))))))))..)))))))))))))))
novel-m0006-5p	novel-m0006	Chr10	13995650	13995703	+	53	1.4	45.28	CATGACGTGTCTGTTGATGACT	22	CATGACGTGTCTGTTGATGACTCGTTTGAGGTCAGTCTCCAGAACGTTGTTTT	((((...))))..((.(((((......))))).))....(((((...))))).......(((((((.((((..((((((((....)).)))).))..)))))))))))....
novel-m0313-5p	novel-m0313	Chr01	46745357	46745426	+	69	1.3	49.28	AATCAGGCTGGACTAGACTAGACC	24	AATCAGGCTGGACTAGACTAGACCGTTGACCAGACTATATTAGCGAACGGTTTGGTCCGGTCTGGCAAA	.......(.((((((.(.....(((((((((((((((((....((((((..........))))))...)))))))))))))))))......).)))))))..............
novel-m0079-5p	novel-m0079	Chr05	5092989	5093069	-	80	1.3	52.5	AGTTCTAAGAATACAACTCCTGGG	24	AGTTCTAAGAATACAACTCCTGGGCTCGTGCATTACGAAAGTGGACTTCAGTGGGTGCAGGGGGTTGTGGCGAGGACGAA	.......((.(((((......(((((.....(((((((((((.((((((.((((.....)))).))......)))).)).)))))))))...))))).....)))))..))...
novel-m0073-5p	novel-m0073	Chr09	42995713	42995776	-	63	1.3	49.21	CGAGATTTTCAGTAGGTTGGGTAT	24	CGAGATTTTCAGTAGGTTGGGTATTGCTTGGGTGATGCCTAAAAGGGTGGTGGATCTCTTGGC	(((((((((((((((((((.(((((..((((.((..(((((((((((....))))))))))).....)).))))..))))).))).....))))))))..))))))))......
novel-m0026-3p	novel-m0026	Chr01	38001634	38001715	-	81	1.3	23.46	TATCACTGGAGTGCACAAAAG	21	TTATACACTTTATTAATATGATTGGTTAGATTAATTTTTTTTTTAATATCTAACCAATCATATCACTGGAGTGCACAAAAG	..(((((((((...(((((((...(((((((((((((((((((........)))..))))))))))))))))...)))))))....)))))))))...................
novel-m0150-5p	novel-m0150	Chr06	156195	156264	+	69	1.3	56.52	ACACTCGGAGGGGCCTGAAAAGCT	24	ACACTCGGAGGGGCCTGAAAAGCTAGCCTAGTACCCAAAAGCCTAGGCCCATCAACCCCTTCAGTGACC	......((..(((((((((..((((.(((((((..(((...(...((((((...........)))))).).))).)))))))))))....))..))))).))..))........
novel-m0185-5p	novel-m0185	Chr03	21318216	21318296	-	80	1.3	20	CATCTACATGGCATAATTTGA	21	CATCTACATGGCATAATTTGATTTGTGAGATTTAAATTTTAAAATTTATCTTCCAAATTAAATTATTTCACGTATATAAT	.......(((((.(((((((.((.(((.(((.(((((((((((((.((((..((((((....)))))))))).))))))))))))).))).))).)).))))))).)))))
novel-m0183-5p	novel-m0183	Chr10	28181030	28181110	-	80	1.3	21.25	CATCTACATGGCATAATTTGA	21	CATCTACATGGCATAATTTGATTTATATGATAAATTTTAAAATTTGAATCTTACAAATTAAATTACACCATATGGATGAT	.......((((((.((((.(((((((.((((..(((((((((((.((.((((((((....)))))..))).)).)))))))))))..)))).))))))).)))).))))))
novel-m0260-5p	novel-m0260	Chr03	5954533	5954618	-	85	1.3	36.47	AAATTAATGCATGAACTTGGTACA	24	AAATTAATGCATGAACTTGGTACAGTAGCTCGCCAATGTTGGCGAGCAGCTTACAATTACTGTACAGTTTATGTTAAACTTTTGA	..............((((.((((.....(((((((((..((((((((((((((((....))))))))..........)))))))))))))))))......)))).)))).....
novel-m0178-3p	novel-m0178	Chr05	32415267	32415326	-	59	1.3	25.42	ATGCAACCAATCACATTAGTAGAG	24	CCACTGATATGATTGATTATATATTAAAAAAATTTATGCAACCAATCACATTAGTAGAG	............((((((.((((((((...((((((.((((((.((((((.((.((((...........)))).)).)))))).)))))).))))))..)))))))).))))))
novel-m0164-5p	novel-m0164	Chr08	2135130	2135201	+	71	1.2	46.48	GTACGAGTAGTAATTCAGGC	20	GTACGAGTAGTAATTCAGGCAGCCTCTTTGCCAGGTCTAATGGCAAAGCAGGTGTTAAACTGCTCGTAGAT	..............((((.(.((((((((((......((((.(((((((((((.......)))))))).)))))))..)))))))))).).))))...............
novel-m0231-3p	novel-m0231	Chr12	391172	391250	-	78	1.2	37.18	CTTGGGATGGAGAAGTTCTTGC	22	AATGTGATGCTCCATACTAAGTAATAAGTGTAAGGTGTGAATGACATTCCTTATTACTTGGGATGGAGAAGTTCTTGC	(((((...(((((((.(.....(((((..((((((((((((.(...(((((.....))))))))))))))))))..))))).....))))))))......)).)))......
novel-m0189-3p	novel-m0189	Chr11	32793335	32793396	-	61	1.2	39.34	AATAGCTGTAAGACTATGCATCCG	24	GATCAAGGTCTCTTAAGTTTTTGGCTTGATTTGAGCTAATAGCTGTAAGACTATGCATCCG	...(((.((((....))).).)))....((((((((((.(((((....((((.(((((((.....))))))).))))...))))).)).)))))).))................
novel-m0267-5p	novel-m0267	Chr01	55914512	55914576	+	64	1.2	51.56	AACTAGGAGAAGCCACGTCGTGAG	24	AACTAGGAGAAGCCACGTCGTGAGTGCAGTGTGTGCACTGCTACAGTGGCTTCTCTGTAGCTTT	.................((((.((((((((((((((((.((.((((((.....)))))))).)).))))))))))).))).)))).............................
novel-m0230-5p	novel-m0230	Chr03	857179	857266	+	87	1.2	31.03	ACTTCCTGAGCATTCCACTGATAT	24	ACTTCCTGAGCATTCCACTGATATGATTGGCTGGATTAATTTTTTTTAATATCCAACCAATCATATTACTGAAGTGCATAAAAGATT	...............((((..(((..((.(((((.((.((((((((((((.((((((((......)))..))))).)))))))))))).)).))))).)).)))..))))....
novel-m0181-5p	novel-m0181	Chr05	36329267	36329352	+	85	1.2	41.18	AGAGGATGAGGTTTCAGATGCGAA	24	AGAGGATGAGGTTTCAGATGCGAATGAGAGAAAGATGAGAGACAGTTTTTGTGGTTCTCTTCTATGCATCTTCTTCACACTCTTC	..................((((((..(((((....(((((((...(((((((..(((((((....)))))))..)))))))...))))))).)))))..)))))).........
novel-m0064-5p	novel-m0064	Chr04	28263293	28263377	-	84	1.2	44.05	AAATATCTGTAGCTGTCAGGCGCC	24	AAATATCTGTAGCTGTCAGGCGCCACACTTATGATACTACATCGCTCTTCTGTAGCTCTCAGGTGCCGCAGCTATAATATTACA	...........((((((....(((((.(((((((((..((((((.......(((..(((((.........)))))...))))))))))))))))))))))))))))).......
novel-m0283-5p	novel-m0283	Chr01	11358032	11358119	+	87	1.2	37.93	AGCCATGTTTGGTTGCAAGACTCA	24	AGCCATGTTTGGTTGCAAGACTCAGTTGAGATCAGTTCTATTCAGTCTAATTTTAATCTGAGTCTAGCATCCAAACACTCAACTACT	(((....)))...............(((((((.(((.(((((((((((((((.((..((....)).)).))))))).)))))))).))).))))))).................
novel-m0109-3p	novel-m0109	Chr14	19510910	19510996	-	86	1.1	38.37	GTTAACCCGTTTTAACCTGAACCC	24	GTTATAATAGGTCAAAACTGGTTGACCCGTTATTAACATCTTAAGCAATCGTGTCTTAACAGGTTAACCCGTTTTAACCTGAACCC	......(((((....(((((.(((((.((((((((.((((...((((...........))))..)))).)))))))).))))).))))))))))....................
novel-m0295-5p	novel-m0295	Chr06	5181816	5181909	-	93	1.1	38.71	AGGAGAGAGACGTGAGACATTGCT	24	AGGAGAGAGACGTGAGACATTGCTAGTATGTCACATCAGTGTGTGTAATTCTTTTGTGAGATGCTTTTGTGTCTCTAGCAACTCTTTATCTAT	....................(((((((((..(((((((((....(((((.(((((..((.((.....)).))..))))).)))))...)))))))..))..)))))).)))...
novel-m0049-3p	novel-m0049	Chr12	16625510	16625598	-	88	1.1	40.91	AACCCGTTATGACACGTTAAGAAA	24	AGGGTTCGGGTCAAAATAGGTTGACCTGTTAATACACGATTGCTTAACAGTTTGATAACGGGTCAACCCGTTATGACACGTTAAGAAA	...........((((...((((.((....((((.(((.(((((((((((((...((.(((((.....))))))).))))))))))))).))).)))))).))))....))))..
novel-m0263-3p	novel-m0263	Chr03	40629667	40629748	-	81	1.1	32.1	ACACATACTTGGCTCTGTAATAGC	24	TATTATTATTGTCGGAAATAATGTGTATTTCTGGTTATTCCAAAAGTAGCCGAAAAAACACATACTTGGCTCTGTAATAGC	........((.((((((((....(((((.....((((((.(((.((((((((.....)))))))).))).))))))..)))))...)))))))).)).((((....))))....
novel-m0094-5p	novel-m0094	Chr01	51294423	51294494	-	71	1.1	45.07	AATACCGGTCGGTACATGCTGATA	24	AATACCGGTCGGTACATGCTGATACGTAGGTCAGTACATACCGAAATATAGGCTAGTACGACCGGTATTTC	................((.((((((((((((.(((..(((.(((....(((........)))....))).)))..))))))))))))))).))..(((((.......)))))..
novel-m0012-5p	novel-m0012	Chr16	14182310	14182388	-	78	1.1	33.33	CTGCGCACTCCACTGATATG	20	CTGCGCACTCCACTGATATGATTGGCTGGATTAATTTTTTTTAATACACAACCAATCATATTACTAGAGTGTACAAAA	........(((((.(.((((..((.((((((...((((((((((((.((((((((......))))).).)).))))))))))))...)))))).))...)))).).)))))...
novel-m0315-3p	novel-m0315	Chr11	23914013	23914070	+	57	1.1	42.11	AGTCATTGGGCCTAACTTAGTAAG	24	CACTAGAAAGTAGGCCCAGTGTAAAGGACATAAAGTCATTGGGCCTAACTTAGTAAG	.(((((...........((((((((((((((.......(((((....(((((((((((...............)))))))))))..)))))..))).))))).)))))))))))
novel-m0273-3p	novel-m0273	Chr14	3248150	3248234	-	84	1.1	27.38	ATATCACTGGAGTACACAAAAGAG	24	TTCTGCGTACTTTATTGATATGATTGATTTGATTAAATTTTTTTTAATATCCAACCAATCATATCACTGGAGTACACAAAAGAG	.......(((((.((.((((((((.(((((((((((..(((((((((.....))))))...))).))))))))))).)))))))).))..)))))(((((........))))).
novel-m0256-5p	novel-m0256	Chr03	9445079	9445166	+	87	1	35.63	ATTGTATCAACGGATTGTATTCGT	24	ATTGTATCAACGGATTGTATTCGTGTTGTGTCAAAGTATGTACATTATACTTAATGAGTTAACACGAACACGACCCGTTAAGGGTTT	..............(((((((((.(...(((((.((((.(((((((((..((((((((((.....)))))))..)))..))))))))).)))).))))).).))))...)))))
novel-m0207-3p	novel-m0207	Chr09	36252070	36252124	+	54	1	50	AGAATCCTGAGAGTGCTTTGCAGA	24	AGCATAAGCAGAGGGCAGGAGTTGCATTGCAGAATCCTGAGAGTGCTTTGCAGA	...................((((((((((...(.((((((.(((.(((((.....(((((.((((...))))..)))))....))))))))..)))))).).))))).))))).
novel-m0097-5p	novel-m0097	Chr07	8751561	8751628	+	67	1	32.84	AAATCCAATGGCGTCGTTCTACTT	24	AAATCCAATGGCGTCGTTCTACTTTTTTTTTCGTTTCTCATAGATAAAACGATACCGTTTGGTTTAA	((((((.((((((((..(.((((((.(((((.((((((.((((..................)).)).)))))).))))).)))))))..)))))))).))))))..........
novel-m0232-5p	novel-m0232	Chr05	25912395	25912445	+	50	1	42	TGAAATATAGGGCCATTGGAGT	22	TGAAATATAGGGCCATTGGAGTACTCATCAGCTTCGTCTTCGATTTCTTG	..(((((((((.....(((..(((((..(((((....(((((........))))))))))..)))))..)))....)))))))))......((((((.......))))))..
novel-m0145-5p	novel-m0145	Chr01	37932292	37932372	-	80	1	41.25	AGCTAATTCCTGTAGATGTCTATT	24	AGCTAATTCCTGTAGATGTCTATTTGCCAGGCTGTCCACCTAAACTGGAAGCTGTTATAGATGCTATAGGAAAACTTCGT	.((((((((.((((((..........(((((((((.(((((((..((..((((.((((.......)))))))))).)))))))))))))))))))))).))))....))))...
novel-m0062-5p	novel-m0062	Chr15	32950221	32950291	-	70	1	54.29	ATTTAGGCATCAGAGGCTCCACCC	24	ATTTAGGCATCAGAGGCTCCACCCAGCTGCCACCTGGCTGCTAGACCCTGGAGTGACTTTGTTTATGCAG	.....((((((((((..((....((((((..((..((((((..((((.(((....))).))).)....))))))..)).))))))...))..))))))))))............
novel-m0217-3p	novel-m0217	Chr15	20281389	20281446	+	57	1	21.05	AATCCAACTAATCATATCAGTAGA	24	TATTGATGTGATTGATTATGTATTAAAAAAATTAATCCAACTAATCATATCAGTAGA	(((((((((....)))))))))((((((..(((((((((((((((((((((....((.(((((.....))))).))..)))))))))))))))))))))..)))))).......
novel-m0303-3p	novel-m0303	Chr16	12477264	12477346	+	82	1	31.71	TAACGGATCAGATACAACCATGTC	24	CGTGATTTGACGATGTGGTTTGTTAGATTGTAAAATTACTTATATTATAAAGTAGATCTAACGGATCAGATACAACCATGTC	((((((((...(((((..(((...((.((((((((((((((.......(((((........))))))))))))))))))).)).))).)))))...))))))))..........
novel-m0092-3p	novel-m0092	Chr04	42604088	42604146	-	58	1	43.1	ACGGCCAGACTGCTTAGAAGCGGA	24	TGATTCTAATAGGAGGGCTGTTTATTAGAGATAAACGGCCAGACTGCTTAGAAGCGGA	(.(((((.......))))).)..((.((.(((.(((((.(((((((((...(((((((((((...)))))))))))...))).)))))).))).))))).)).)).........
novel-m0105-3p	novel-m0105	Chr01	39336970	39337054	-	84	1	45.24	AACCCGTTTTGACCAGAACCCATT	24	AACGTGTCATAACGGGTTCACCCGTTATCAACCCGTTAAGCAATAGTATCTTAACGGGTCAACCCGTTTTGACCAGAACCCATT	......((((((.((((((.((((((((.((((((((........................)))))))).)))))))).))))....))...))))))................
novel-m0056-3p	novel-m0056	Chr07	37666816	37666875	-	59	1	37.29	TTGGAGATGACTTTGATA	18	TCGACGAGTCATTTTGGGTAGTGTTCTTGTTGAACAGTTAATTGGAGATGACTTTGATA	..((.(((((.(((.((.((((((.....((((..(((((((((.((((.(((((.....))))).)..))).))))))))))))))))))).))))).)))))))..
novel-m0219-3p	novel-m0219	Chr15	26767929	26768012	+	83	0.9	44.58	TGAAGAGGAGCTAACATGAGGA	22	CTTTCAAGTTCAAGCTTCATCCAGTCTTCCATGTCAGCTGTTTGAAGCCTTACCATGGTGATGAAGAGGAGCTAACATGAGGA	(((((((.((((....(((..((((((.((..(((..(((((...(((......))).....))))).)))...)))))))))))..)))).))))))).............
novel-m0058-3p	novel-m0058	Chr04	11996810	11996886	+	76	0.9	43.42	GCTTGGACAGTAGCTTTAGGGAAG	24	TCCTTGGAAGAACATTTGGCAGAGTAAAGCACTTCCTAAGGGTGCTTTTTTTGCTTGGACAGTAGCTTTAGGGAAG	.....(((((...(((((((((((((...((....(((((((.(((((((((.....))))))))))))))))......))...)))))))))))))....)).))).......
novel-m0057-3p	novel-m0057	Chr11	25648874	25648920	+	46	0.9	30.43	TTTTGGACTTAGAGGATTTAAC	22	TAAGTCCTTTAAGAACATTCTTCTTTTTGGACTTAGAGGATTTAAC	..........(((((((((......))).)))))).(((((((((((((((((((((((..((..........))..))))))))))))).........))))))))))...
novel-m0208-3p	novel-m0208	Chr15	10598236	10598327	-	91	0.9	32.97	ATGAGAACATTGAGCCTAAAGTTT	24	ACTTATAATCTCACGTGTTATTTGAACCCTACGGTTCCATTTTTTGGAATCGTAGATTTTGATTCAAATGAGAACATTGAGCCTAAAGTTT	.((((((.((..((((.((((((((((((.((((((((((((.....))))))))))).....).))))))))...))))))))..))))))))..((((........))))..
novel-m0229-3p	novel-m0229	Chr03	50087446	50087496	+	50	0.9	36	AACGGATCAATAATGGGTCAACCT	24	GTTGACCTATTAAGACACGATTTATAAACGGATCAATAATGGGTCAACCT	....(((((((((((.....)))..)))))))).....((((((((((((((((((.((..((.........))..))..))))))))))))))))))................
novel-m0059-3p	novel-m0059	Chr11	44973802	44973852	+	50	0.9	44	TTGCATATGAGAGTCACAAACT	22	GGAGTTCTCATGCAAGAAGGACACCTCATTGCATATGAGAGTCACAAACT	((((((..((((((......)))))).........(((((((...((((((((((((..(((...)))..)))))..)))))...))...))))))).....))))))....
novel-m0021-3p	novel-m0021	Chr05	14330105	14330176	+	71	0.9	49.3	CAGGCACCGCAGAACTATGATGCT	24	CTGTCAGGTGCCGCAGCTATGATACTACATCGCTCTTATGTAGCTATCAGGCACCGCAGAACTATGATGCT	........(((((.....((((((.((((((((((.......(((((((((((.......)))))).))))))))))).........))))))))))...))))).......
novel-m0276-5p	novel-m0276	Chr09	18143042	18143115	+	73	0.8	31.51	ACCTTCACGTGATGCATTAGATCT	24	ACCTTCACGTGATGCATTAGATCTACTTTACATTAAAAACAACTTTACAATTAGATGTATTGTATCAAGCCAC	(((((..(((((((((((....((.....(((((((.((.(((((..........................))))).)).)))))))))....)))))))))))..)))))...
novel-m0278-3p	novel-m0278	Chr02	31502543	31502615	-	72	0.8	30.56	ACGGGTTGATATGACACGACATGT	24	GTATCGTGTTGTGTTAACCTATTTAATAATATTTACTAATAGGTTAAAACGGGTTGATATGACACGACATGT	.....((.(((((.((((((.(((.(((((((((((((((((.((((((..((((....)))).))))))..))))))))))))))))).))).))))))..))))).))....
novel-m0205-5p	novel-m0205	Chr12	15951117	15951181	-	64	0.8	35.94	AAAACGGGTTGACGCATTAAGACG	24	AAAACGGGTTGACGCATTAAGACGTCATTGTTTAATGGATTAATAACGGGTCAACCTGTTTTAA	....(((((((......((.(((((((((((((.((((((..(((.........)))..)))))...).))))))))))))).)).((((((.....))))))..)))))))..
novel-m0284-3p	novel-m0284	Chr16	3168781	3168847	-	66	0.8	22.73	AGTGACTCGGCCAATCATATTAGT	24	TAATATAGTTGGTTAAAGTAGTTATTTTATATTAAAAAAAAAAGTGACTCGGCCAATCATATTAGT	....((((((.(((((...(((...(((((((((.(((((((...(.(((((((((............))))))))))))))))).)))))))))...)))..)))))))))))
novel-m0125-5p	novel-m0125	Chr03	21446717	21446774	+	57	0.8	36.84	ACGAAATATTTCGGTACTGGTATC	24	ACGAAATATTTCGGTACTGGTATCGTTTTGATTCTGGTACCATTTTGTGTACCGTTT	((((........))))(((((((..((((...((((((((.(((.....))).)))))))).....))))..)))))))..(((((((((......))))))))).........
novel-m0290-5p	novel-m0290	Chr04	15803644	15803691	-	47	0.8	25.53	AATCCGTTTTGACCTATTAGTGAA	24	AATCCGTTTTGACCTATTAGTGAATATCATTAAATAGGTTAATATGA	.....((((.((((..(((((.......(((((((((((((((...))))).))))))))))..))))).)))).))))..((((..((((((....))))))..)))).....
novel-m0067-3p	novel-m0067	Chr02	22191632	22191707	+	75	0.8	46.67	ATAACACCTTGCCAAATCC	19	TCATGTGCAAGGGAGTTGAGTCACTTTGCCTTAGTAGCATTTCCCAGGCACAGTGAATAACACCTTGCCAAATCC	.((((((((........((.((((((..((((..(((((.(((((..(........)..))))).))))).)))).)))))))).....))))))))............
novel-m0254-5p	novel-m0254	Chr02	16882832	16882896	+	64	0.8	53.12	AACCGGAGTTGGACAGTCAAAGTC	24	AACCGGAGTTGGACAGTCAAAGTCAGAGCCAAAGCGGCGTTGGTACACTGACACCTTCGATTCC	....((((((...(((((((((.(((((.((..((((.....((((.(((.....))).))))...)))).)).))))).)))))))))))))))...................
novel-m0187-3p	novel-m0187	Chr08	22378481	22378569	+	88	0.8	47.73	AAAACCTCCTGAGACCATACCGAA	24	CGGTCCGGTCTAGTCCAGTTTAGGGTGAGAAAACTCTAGATCGAATAGGTCTGATCCAGTCTACAAAACCTCCTGAGACCATACCGAA	(((.((((((..(((((....(((...(((.(((((......((((((.....))))))......))).))...))).))))))))..)))))).)))................
novel-m0191-3p	novel-m0191	Chr16	6070993	6071070	+	77	0.7	44.16	ATATGAACACGGCCTGCAAACACG	24	AGCAGGTCGTGCTCAGGTTGATCCATTTAGTCAAATGTTTATGACTTAACACGATATGAACACGGCCTGCAAACACG	.............((((.((((((((((.(((.((((........(((((........))))).....)))).))).)))))))))))))).......................
novel-m0115-5p	novel-m0115	Chr09	21901355	21901434	-	79	0.7	44.3	TCGAAGGATGAGTATGATTAGT	22	TCGAAGGATGAGTATGATTAGTTTTTGGGTCGCAACCAGGCGGCTTCATCTTCCAAAGCTACTCATGCCCATTTAGATA	.......((((..(((.((((...(((((.((((((.(((((((.(((((((......)))))........))))))))).)))))).))))).))))..).))..)))).
novel-m0257-5p	novel-m0257	Chr11	4514744	4514826	+	82	0.7	47.56	CTGAGTATGAGTCGGTGCACTC	22	CTGAGTATGAGTCGGTGCACTCTCAAATTTTGGTAAGCCCACAGCTTCCCTAATTTCCTGATGTGTTCTCCCGACTTCAGTG	.........(((((((....((((.....((((((.((((((..(((((..((.((((.....))))))..)))))...)).))))....))))))))))))))))).....
novel-m0206-3p	novel-m0206	Chr01	13665094	13665156	-	62	0.7	30.65	AATATACCATGTCCAAAAGAGCCT	24	GCGATTTTTGATATTAACAATTGGATTGAAATGGATAAAATATACCATGTCCAAAAGAGCCT	...........((((((.(.((((((((..(.((..((((.(((((.....(((..(((......)))..))).....))))).))))..))))))))))).))))))).....
novel-m0047-5p	novel-m0047	Chr13	29152528	29152604	+	76	0.7	40.79	GGGGCAACATGAGATCACATG	21	GGGGCAACATGAGATCACATGTGGGCATTCTTATTATTCACATGATACACTTTCTGCTTGTGTTCATGTGTCCTAT	...........(((((....((((((.((((((..((((.(((((......((((((....)))))).....))))).))))))))))))))))..))))).......
novel-m0277-3p	novel-m0277	Chr11	40983913	40983968	-	55	0.7	47.27	ACGGAATTTGAGGGCATCACAGCA	24	CTCGACGCTTCAAATTTCCGTTCGATCTCAAACGGAATTTGAGGGCATCACAGCA	.............((((.(((((....((((((((...........(((((((((.(((((........))))))))))))))........))))))))....))))).)))).
novel-m0071-3p	novel-m0071	Chr06	535934	536002	+	68	0.6	44.12	TGATGTTTGTAGAGGTATTCGT	22	AACTCCCTAAAGGCAAGCACAAAGCCAACCACTAAGGATGGGTCTTTGATGTTTGTAGAGGTATTCGT	........(((.((....(((((((((..(((....(((((((((((((((.((.....)).)))..))))).)))))))..))).....))...)))))))...)).))).
novel-m0078-3p	novel-m0078	Chr03	14916431	14916501	-	70	0.6	31.43	AAACGGATGATACGACACGACTCG	24	AGTCGTGTCGTGTTGACTTATTTATTATTAATTATTAAAAATGTTAAAACGGATGATACGACACGACTCG	....((((((.....(((((.(((((((((((((((((..((..((((.((((..........)))).))))..))..))))))))))))))...))).)))))...)))))).
novel-m0069-3p	novel-m0069	Chr13	3902931	3902988	+	57	0.6	47.37	AAATCGGCTCGGCTCAATTACAGC	24	GTATTTTGAGTCGAGTCGAGCTCGGTAAGTCAAAAATCGGCTCGGCTCAATTACAGC	..((((((...................(((((((.(.((...((((((((((((((.....(.....).....)))))))))))))).....)).).)))))))....))))))
novel-m0211-5p	novel-m0211	Chr11	745076	745134	-	58	0.6	46.55	TTCCTTGACGTGATTGCGGTCAG	23	TTCCTTGACGTGATTGCGGTCAGCGATTCATCGATTAGATCGTCTTGTTTCAGGACTC	((((((((((.((((..(...((((.((((.....(((((((((((....))).)).))))))..))))..))))...)..)))).))))))))))((((...))))......
novel-m0143-5p	novel-m0143	Chr02	21491084	21491149	+	65	0.6	35.38	AGAGGATAACTGGTGTGTAATCGG	24	AGAGGATAACTGGTGTGTAATCGGTTTTGAAAAATGTAAAATCAGTACATACCAGTTCGGTCTTA	....(((((.....(((((((((....((((((((((((...(((((((.......)))))))..))))))))))))...)))))))))...))))).................
novel-m0099-3p	novel-m0099	Chr14	8577612	8577704	-	92	0.6	40.22	AACTCGTTTTGACCCGAACTCGTT	24	CGGGTTATAACATATCATAACAGGTTGACCCGTTATCAACTCATTAAGCAATCGTGTATTAATGGGTCAACTCGTTTTGACCCGAACTCGTT	((((((((........(((.(((.(((((((((((((...((.............))....))))))))))))).))).)))....))))))))....................
novel-m0242-3p	novel-m0242	Chr11	24666032	24666111	+	79	0.6	37.97	AGAGGGATAACTCGTGGACATGGG	24	CATGATTGTACCACAGTTTTTCTTTGCCATAAGTGAGGGTAATTAATAAAATTGAAGAGGGATAACTCGTGGACATGGG	.......((((((((((....(((.((((((((.((((((..((.......................))..)))))).)))).)))))))))))))))))..............
novel-m0234-3p	novel-m0234	Chr09	1933607	1933694	-	87	0.6	32.18	AAAAGCCCGTTTTTCTTGTAGTGA	24	ACTACAAGAAAAACGAGCTTAATTTGGTTGTTAATAGTCTTTTCGTTTCTATAAATTAGTCGCAAAAGCCCGTTTTTCTTGTAGTGA	((((((((((((((((((((((.((((.........(((.((((...........)))).))).........)))).))))))))))))))))...).)))))...........
novel-m0032-5p	novel-m0032	Chr15	20060172	20060247	+	75	0.5	37.33	ACAATACAGGTATCTGAACTAGCT	24	ACAATACAGGTATCTGAACTAGCTGTGAGTGCGTTAATACATACTCTACAGTTGTTATGGCCTCATGTATTCTAT	.....((.(((((.(((((...(((((((((.....(((.(((((((((((.((....)).))))).)))))))))...)))...))))))..)))))...)))))))......
novel-m0320-5p	novel-m0320	Chr05	19180118	19180196	+	78	0.5	32.05	GATGGCTAGAGGTACAATAATGTT	24	GATGGCTAGAGGTACAATAATGTTATAGTTGAGAACCCTTTAATCTTTTAATGTTATTTATAGACTTATGGCCATCGT	....((((...(((((...(((((((((.((((..((((((((((.(((((((.....))))).))..)))))))))).....)))).))))))))).)))))...))))....
novel-m0296-5p	novel-m0296	Chr05	46267858	46267938	+	80	0.5	35	AGGCGTAGAGATCTATTGGATAAA	24	AGGCGTAGAGATCTATTGGATAAATGCCATAAACAGATTAAATTCGCACAATGCTTATCCATTTGGAGGTTTATTCTTGA	........(((((((((((((((.(((((..((((.(((((((..((........((......)).......)))))))))..))))..))))).))).))))))))))))...
novel-m0305-3p	novel-m0305	Chr11	43126945	43126995	-	50	0.5	34	AAATTTGGGACCAAACTAGTATGT	24	GGTTTAGTTTGGTCCAATTTTGGATAAAATTTGGGACCAAACTAGTATGT	....((.(((((.(((((....))))))))))))(((((((((((((((((((((((((((((((....))))))..)))))))))))).....))))...)))))))))....
novel-m0213-5p	novel-m0213	Chr06	34952307	34952389	-	82	0.5	30.49	AAATCGTATTGTATCGTGTCAACT	24	AAATCGTATTGTATCGTGTCAACTTATTTAGTAATATTCACTAATAGGTCAAAACGGGTTGACACGATACTATATGTTATGT	.................((((...(((((.(((((((((((((((.(((.(...((((....))))...).))).))))))))))))))).)))))...))))...........
novel-m0250-3p	novel-m0250	Chr09	44342961	44343053	-	92	0.5	34.78	ATGGCAAGGACTGATTTTAAAGGT	24	GTTTGAGGTTATGTGATCCATTTTCTAGAAAAATGGTGGTTTATTGATTTGGGCCATTATCTGGAATAATGGCAAGGACTGATTTTAAAGGT	((.((((((((((.((...((((((((((((....((((((((((......))))))))))))))))).))))).....)))))))))))).))..((((((.....)))))).
novel-m0106-5p	novel-m0106	Chr13	4670171	4670256	-	85	0.4	42.35	TTATAGGGACAGGACCAAATCC	22	TTATAGGGACAGGACCAAATCCGATCTTCCGTTTTCCTTTATTTAAAGGAATCGGGCCTATCTTAGTCTTAATAGCCCTGTTGCC	.........(((((...(((.((((((..(((((.((....(((..((((..(((((((....))))))).))))...))))).))))).....)))))).))))))))..
novel-m0072-3p	novel-m0072	Chr05	42333616	42333698	-	82	0.3	34.15	AATACTGACCGGTACTGACTGTAC	24	ATATTTTGTATCTGTCATTGGTTCGATACAGGTATAATATTTATTTTGTACTGCCTGAAATACTGACCGGTACTGACTGTAC	.....((((.(((((.((.(((((.((((.((.((((.....(((((((........)))))))...)))).)).)))).))))).)).))))).))))...............
novel-m0156-3p	novel-m0156	Chr13	32358887	32358944	-	57	0.3	38.6	ACGAGAATTGAGGCGTCAGGATGA	24	TTTGTGATGTCTCCAATTTTCACGTATAGAAATACGAGAATTGAGGCGTCAGGATGA	((((((....))))))(((.((((..............((.(((((((((.(((((((..((((....)))))))))))))))))))).))...............)))).)))
novel-m0130-5p	novel-m0130	Chr07	37953853	37953921	-	68	0.3	38.24	GGAGGATAACTGGTACGTAATCGG	24	GGAGGATAACTGGTACGTAATCGGTTTTGAAAAATACAAAATCAGTGTATACCGGTTCGGTCCTAAAT	.(((((((....)))))))...(((((((((((((....((.(((((((.......))))))).))...))))))))..)))))..............................
novel-m0249-5p	novel-m0249	Chr02	19531979	19532041	+	62	0.3	41.94	ATCAGAGTTGTAGGCACTTGAGGA	24	ATCAGAGTTGTAGGCACTTGAGGAGGCAGAGTTTCCCTTAATTATGTGCTTTCCTCTGATTT	..((((............(((((((((....((((((((((((((((...)))).))))))....))))))..)))))))))............))))................
novel-m0316-3p	novel-m0316	Chr01	38193277	38193360	+	83	0.3	39.76	AGTCCATGTTGAAGCGTTGTAATA	24	TTGCAATGCATTGAACTTGATATATGGGGCCATTAGAGTACTCACTAGTTTCGTCTTCGAGTCCATGTTGAAGCGTTGTAATA	(((..(((((((((((((((.((.(((.((......(((((.(((((........)))))...)))))......)).))).)))))))))))).))).))..))).........
novel-m0238-3p	novel-m0238	Chr13	1184710	1184765	-	55	0.3	18.18	TTTGAGAACCACGTGAATAAATT	23	TTTATTCACAATTTTTGAAAAAAATTATTAAATTTGAGAACCACGTGAATAAATT	................((((((((.((((((((((((((((((((((..((((((((.............))))))))....)))))))))))))))))))))).))))))))
novel-m0196-5p	novel-m0196	Chr05	2704037	2704100	-	63	0.3	42.86	AATTTCCAGATCTTCGGCTGAGTC	24	AATTTCCAGATCTTCGGCTGAGTCAGAATATAGGGCAATGACAGCTGGGGTTTGTGAAATACT	.((((((((............((((((((((((.(((((..((((.............)))))))))))))))).))))).))))))))..((((((((....))))))))...
novel-m0225-5p	novel-m0225	Chr06	4427237	4427294	+	57	0.3	42.11	TTAATTCCATGTAGTCCCCACGAG	24	TTAATTCCATGTAGTCCCCACGAGTTAAAGGTCTCGTGGAGAGAAATACATTTTCCC	((((.....((((.((((((..((....(((((.((((((((((........))))))).).))..)))))))..)))))).))))........))))................
novel-m0197-3p	novel-m0197	Chr11	44780257	44780320	+	63	0.3	23.81	ATGTGGGTCTTGTATTAATTTATT	24	AATAGTAGGGTCCACAATTAAAAAGTTCATTTTTTTTTTATGTGGGTCTTGTATTAATTTATT	.((((....))))((((((.((.((((((((((((((((((((((((..(((((((........))))))))))))))))..)))))......))))))))))..)).))))))
novel-m0317-3p	novel-m0317	Chr13	24703963	24704028	-	65	0.3	30.77	ATTCGAACGAGTACACATTTTGAG	24	TGAATGGTTACTATTTTACGTTCGAATGATTGAAAAAATACATTCGAACGAGTACACATTTTGAG	.....................((((((((((((((((((((......(((((((((((((.....))).)))))))))))))).))..........))))))))))))))....
novel-m0241-3p	novel-m0241	Chr08	13464808	13464892	+	84	0.2	30.95	AATTGCCCGTTTTTCTTGTAGTGA	24	ACTACAAGAAAAATAGGAAATTGGTTACTAATAGTCTTTTCGTTTCTATAAATTGCTTGCAATTGCCCGTTTTTCTTGTAGTGA	.....((.((((((((((((((((.((.(((((((.....((((...........)))).....))...))))).)).)))))))))))))))).))..(((((...)))))..
novel-m0210-3p	novel-m0210	Chr09	39890214	39890288	+	74	0.2	36.49	TAAGACGGAGTAGATGACACACTC	24	GATAGTATAACTCTGTCTAAGATAGAATGAAACAAACCTCATACTTCATCTAAGACGGAGTAGATGACACACTC	........(((((((((.(((....(((.(((((((((.((((((.((((........)))).))..)))).)))))))))..))).....)))..))))).))))........
novel-m0104-3p	novel-m0104	Chr05	7380199	7380288	-	89	0.2	46.07	CAGGCCCGAAGCGTTTCTGATAAC	24	TTATTTAGGAACCCTTACGTGGCAGCTCCCTATTCGTCTCCAATAAGAGTTCCTTATAGGAGACACAGGCCCGAAGCGTTTCTGATAAC	...(((...((((((((.(((.((.(((............((((((.(((((.....))))).))))))....)))))))).)))))))).)))....................
novel-m0270-3p	novel-m0270	Chr06	36390883	36390958	+	75	0.2	46.67	TCAAATCGACGCCCACATCT	20	ATGTGATGTCAAGTGTTGCAGTTCAGCCATTCTCTTTCTCTACAGCTGAGCTGTGTCAAATCGACGCCCACATCT	((((((......))((((((.((((...((..((((((((((.................))))))))))..))....))))..))))))................)))).
novel-m0182-5p	novel-m0182	Chr14	27090667	27090754	+	87	0.2	34.48	AGCACACGAGCTGTTTTAAACCTC	24	AGCACACGAGCTGTTTTAAACCTCGAAATTACTTGGGTTTCAATTTTGAAAATTGAAAATTGAAACCCCAAAACAGTATGTGGTTTC	...................((((.((((.((((((((.................(((((((((((((........))))))))))))).)))))))).))))))))........
novel-m0289-5p	novel-m0289	Chr04	14029985	14030057	-	72	0.2	43.06	TTGGCGTGTGTGGAAAATTGTGTC	24	TTGGCGTGTGTGGAAAATTGTGTCTTTGGGTTTTGTGCATTGGGCATGGTTCACGCATATTGTTTGAGTTCT	..(((((((((((((((((((.((((((((((...((((((((((....((.....))...))))))))))..)))))).)))).)))))....))))))).))))))).....
novel-m0221-5p	novel-m0221	Chr06	34179916	34179982	-	66	0.2	34.85	ATCATCTCATGACGTGGCATTAGA	24	ATCATCTCATGACGTGGCATTAGATGATAGTCTCCAATCATATAATTTCACATCATGGAAAGATGA	.....((((((.(.(((((((((.((.(((((.((((.((((.(((((........))))).)))).)))).)))))))..)))))))........)).).)))))).......
novel-m0063-5p	novel-m0063	Chr10	23072346	23072430	-	84	0.1	44.05	AAATATCTGTAGCTGTCAGGCGCC	24	AAATATCTGTAGCTGTCAGGCGCCACACTTATAATACTACATCGCTCTTCTGTAGCTTTCAGGCGCCGCAGCTATGATATTACA	.....................((((((.((((((((..((((((........((..(((((.........)))))..))..)))))))))))))))))))).............
novel-m0179-5p	novel-m0179	Chr05	3817704	3817789	+	85	0.1	42.35	AGAGGATGAGGTTTCAGATGCGAA	24	AGAGGATGAGGTTTCAGATGCGAATGAGAGAAAGATGAGAGGCAGTCTTTGTGGTTCTTTTCTATGTGTCTTCTTCACACTCTTC	.((((((...........((((((..(((((....(((((((...(((((((....((((.....)))).....)))))))...))))))).)))))..))))))))))))...
novel-m0093-5p	novel-m0093	Chr09	9559290	9559367	-	77	0.1	36.36	AGTAAACTCTGACACACAAAGTGT	24	AGTAAACTCTGACACACAAAGTGTTCCCTCCATTATTAAATTATGTGGATGAACTAGTTGTGTCATCAGAATTCTCC	..........(((.....((((.....(((((.((((((...((((..(((((...........))))).))))...))))))..)))))...)))).....))).........
novel-m0195-5p	novel-m0195	Chr02	30234777	30234840	-	63	0	42.86	AATTTCCAGATCTTCGGCTGAGTC	24	AATTTCCAGATCTTCGGCTGAGTCAAAATATAGGGCAATGGCAGCTGGGGTTTGTGAAATACT	.((((((((............((((((((((((.((((((.(((.........))).....))))))))))))).))))).))))))))..((((((((....))))))))...
novel-m0108-3p	novel-m0108	Chr09	12599363	12599437	+	74	0	37.84	ATGCATCCGAGAGTACTTAGACGC	24	GTTAGTACATTCTACGATTGTATGTAGTATTGCTTATCACAATCTAAGTCATGCATCCGAGAGTACTTAGACGC	..............((((((((((((((..(((.((..(((((((((.((((.......)))))))...))))))..))))))))))..))))).))))...............
novel-m0121-3p	novel-m0121	Chr02	19808724	19808814	-	90	0	33.33	TTTCTGAATTTGTCAAAGTCT	21	ATTAGACGAAGTAGGATTTGGTCATGTTTAAGGATGTTGCAATCGTGACAAAATCCTATCATGATCTAATTTCTGAATTTGTCAAAGTCT	((((.((((((.(((((.(((((((((....((((((((((....))))))...))))..))))).)))).)))))..))))))..)))).....................
novel-m0244-3p	novel-m0244	Chr05	11576438	11576498	-	60	0	31.67	TATTGGTTATGAGAAAATTGCT	22	CAGAAATAACTGATAAATGAGGTGCAGAATACCTCATATATTGGTTATGAGAAAATTGCT	.((((.(((((.............(((...(((((..((((((((((.((((((((.....)))))))).)))))))))).......)))))..)))..))))).))))...
novel-m0131-3p	novel-m0131	Chr12	18749468	18749534	+	66	0	36.36	AAAACAGGTTGACACGACATGACC	24	TTGTGTTGTGTTAACCTATTTCGTAATATTTACTAATGGGTCAAAACAGGTTGACACGACATGACC	..................((((.((((.(((((((((((((((((.(((.(...((((....))))...).))).)))))))))))))))))............)))).)))).
novel-m0107-5p	novel-m0107	Chr05	19342561	19342648	-	87	0	31.03	ATAACGGGTCGTGTTGTGTCAACC	24	ATAACGGGTCGTGTTGTGTCAACCCGTTTTAATCCATTAGTGAATAATACGAAATAGGTTAATATGATATAATACGATCTGTTTAAA	..............((((....(((((((((((((((((((((((((.(((.(((....).)).))).))).....))).....))))))))))))))))))).....))))..
novel-m0259-5p	novel-m0259	Chr12	24948964	24949038	-	74	0	35.14	AAACGAGTTATCGTGGATTGACCT	24	AAACGAGTTATCGTGGATTGACCTGTTTATTAACATTCGTGTCTTAACAGGTTAACTCATTTTGACTTGAACTC	.....(((((.(((((.......(((((((..((((.((((((((((.....((....)).....)))))))))).))))..)))))))......))))).)))))........
novel-m0098-5p	novel-m0098	Chr13	32732539	32732616	+	77	0	27.27	AAATCCAATGGCGTCGTTCTACTT	24	AAATCCAATGGCGTCGTTCTACTTTTTTTTTTTTTTTTTTTTGTTTCTCATAGATAAAACGATGTCGTTTGGTTTAA	((((.((((((((((..(.((((((.((((((((((((.((((............................)).)).)))))))))))).)))))))..)))))))))).))))
novel-m0123-5p	novel-m0123	Chr06	1801139	1801190	+	51	0	37.25	AAGACACATGGCACACTGATAATG	24	AAGACACATGGCACACTGATAATGTATCACATCAGTGTGTGAGATTCTTTT	(((((((((....(((((((((((....(.((((((((((..........)))))))))).)...))))))....))))).......)))))))))..................
novel-m0100-3p	novel-m0100	Chr09	16920225	16920269	+	44	0	31.82	CTTCTAAGGATGATAGGAGCT	21	CTTTTGATATAGTTAGAAATAGTCTTCTAAGGATGATAGGAGCT	(((((.(((.......)))))))).((((((((((.(((.(((((.(((((((.(((..((((((......))))))..))).)))))))))))).))).))))))).)))
novel-m0135-5p	novel-m0135	Chr07	40162609	40162677	+	68	0	32.35	AATCAAATCTAAGTCGGTACCACT	24	AATCAAATCTAAGTCGGTACCACTGACTTTAGCTTATTGAAGTCGGTGTTGAAATTAGATTTTTAGAT	(((((((.(((((...........((((((((.((((...(((((((((((......)))))))))))))))..))))))))...........)))))))).))))........
novel-m0198-3p	novel-m0198	Chr16	10340355	10340432	+	77	0	41.56	GAGAATGATGACGAGTCTGATCT	23	ATTGACATCGTCTTATTTCCATTGGCATGGTGGGGGTTTTTTCTCTGTGATGATGAGAATGATGACGAGTCTGATCT	.((((..((...((.(((((((.(((((((((((.((((..(((((.((((....)))).)))))..)))).)))))).)))))))).)))).)).))..)))).........

## Sheet: Table S5
Table S5. Differentially expressed miRNAs.
Total DEMs
Groups	up	down	total
DAF120 vs DAF135	59	74	133
DAF120 vs DAF150	70	134	204
DAF135 vs DAF150	46	103	149
Known DEMs
Groups	up	down	total
DAF120 vs DAF135	31	10	41
DAF120 vs DAF150	43	20	63
DAF135 vs DAF150	26	25	51
Novel DEMs
Groups	up	down	total
DAF120 vs DAF135	28	64	92
DAF120 vs DAF150	27	114	141
DAF135 vs DAF150	20	78	98

## Sheet: Table S6
Table S6. Predicted target genes of the identified miRNAs.
miRNA	Target
miR1030-z	CiPaw.01G263600
miR1030-z	CiPaw.02G116300
miR1030-z	CiPaw.03G137000
miR1030-z	CiPaw.06G053400
miR1030-z	CiPaw.07G174800
miR1030-z	CiPaw.09G092800
miR1030-z	CiPaw.11G102600
miR10420-z	CiPaw.01G307000
miR10420-z	CiPaw.05G024800
miR10420-z	CiPaw.06G163200
miR10420-z	CiPaw.07G060500
miR10420-z	CiPaw.07G066500
miR10420-z	CiPaw.07G066700
miR10420-z	CiPaw.07G119100
miR10420-z	CiPaw.09G004500
miR10420-z	CiPaw.10G085700
miR10420-z	CiPaw.11G142300
miR10420-z	CiPaw.13G045100
miR10420-z	CiPaw.14G097400
miR10420-z	CiPaw.14G097500
miR10420-z	CiPaw.15G094000
miR10420-z	CiPaw.16G010100
miR10420-z	CiPaw.02G102300
miR10420-z	CiPaw.02G119200
miR10420-z	CiPaw.02G119400
miR10420-z	CiPaw.02G194400
miR10420-z	CiPaw.03G150200
miR10420-z	CiPaw.03G154900
miR10420-z	CiPaw.03G270100
miR10420-z	CiPaw.05G000200
miR10420-z	CiPaw.05G067800
miR10420-z	CiPaw.05G198500
miR10420-z	CiPaw.08G129700
miR10420-z	CiPaw.09G105000
miR10420-z	CiPaw.09G115500
miR10420-z	CiPaw.09G142400
miR10420-z	CiPaw.10G039900
miR10420-z	CiPaw.11G098700
miR10420-z	CiPaw.12G142100
miR10420-z	CiPaw.14G044500
miR10420-z	CiPaw.14G124400
miR10420-z	CiPaw.15G092200
miR10420-z	CiPaw.16G038400
miR10420-z	CiPaw.16G048200
miR11544-z	CiPaw.03G079800
miR11544-z	CiPaw.03G124300
miR156-x	CiPaw.04G165800
miR156-x	CiPaw.05G027100
miR156-x	CiPaw.09G031800
miR156-x	CiPaw.10G027700
miR156-x	CiPaw.05G107500
miR156-x	CiPaw.06G103300
miR156-x	CiPaw.11G003000
miR156-y	CiPaw.07G160200
miR156-z	CiPaw.04G039000
miR156-z	CiPaw.04G165800
miR156-z	CiPaw.09G031800
miR156-z	CiPaw.10G027700
miR156-z	CiPaw.01G063000
miR156-z	CiPaw.05G107500
miR156-z	CiPaw.06G103300
miR157-x	CiPaw.04G039000
miR157-x	CiPaw.07G232500
miR157-x	CiPaw.09G031800
miR157-x	CiPaw.10G027700
miR157-x	CiPaw.01G063000
miR157-x	CiPaw.05G107500
miR157-x	CiPaw.06G103300
miR159-x	CiPaw.03G042200
miR159-x	CiPaw.11G174100
miR159-z	CiPaw.03G159500
miR159-z	CiPaw.12G115300
miR159-z	CiPaw.13G028800
miR160-y	CiPaw.04G113800
miR162-y	CiPaw.03G192300
miR164-x	CiPaw.12G140400
miR167-x	CiPaw.10G088600
miR168-x	CiPaw.15G151300
miR168-x	CiPaw.16G100700
miR168-x	CiPaw.16G100800
miR168-z	CiPaw.06G016100
miR168-z	CiPaw.15G151300
miR168-z	CiPaw.16G100700
miR168-z	CiPaw.16G100800
miR169-y	CiPaw.04G158100
miR169-y	CiPaw.05G101100
miR169-z	CiPaw.13G138300
miR169-z	CiPaw.07G058400
miR169-z	CiPaw.07G140800
miR171-y	CiPaw.14G025900
miR171-y	CiPaw.11G152700
miR171-y	CiPaw.13G032700
miR172-x	CiPaw.13G138900
miR172-x	CiPaw.14G115900
miR172-x	CiPaw.01G173800
miR172-x	CiPaw.04G014100
miR172-x	CiPaw.10G079300
miR172-x	CiPaw.11G127400
miR172-y	CiPaw.01G277500
miR172-y	CiPaw.02G007200
miR172-y	CiPaw.02G177200
miR172-y	CiPaw.11G192600
miR1877-z	CiPaw.01G086100
miR1877-z	CiPaw.03G250700
miR1877-z	CiPaw.04G003800
miR1877-z	CiPaw.04G166400
miR1877-z	CiPaw.05G204900
miR1877-z	CiPaw.08G107500
miR1877-z	CiPaw.08G177100
miR1877-z	CiPaw.10G017800
miR1877-z	CiPaw.10G098300
miR1877-z	CiPaw.12G080400
miR1877-z	CiPaw.12G142100
miR1877-z	CiPaw.15G049700
miR1877-z	CiPaw.15G185100
miR1877-z	CiPaw.16G088600
miR2111-x	CiPaw.05G180700
miR2111-x	CiPaw.11G204400
miR2111-x	CiPaw.03G020700
miR2111-x	CiPaw.03G054600
miR2111-x	CiPaw.05G029200
miR2111-x	CiPaw.07G205800
miR2111-x	CiPaw.15G024300
miR2111-x	CiPaw.15G150500
miR2111-z	CiPaw.02G067900
miR2111-z	CiPaw.02G082000
miR2111-z	CiPaw.02G161400
miR2111-z	CiPaw.02G171000
miR2111-z	CiPaw.04G035000
miR2111-z	CiPaw.05G151600
miR2111-z	CiPaw.05G162900
miR2111-z	CiPaw.07G016500
miR2111-z	CiPaw.07G163200
miR2111-z	CiPaw.08G052000
miR2111-z	CiPaw.08G168100
miR2111-z	CiPaw.09G119500
miR2111-z	CiPaw.09G168500
miR2111-z	CiPaw.11G022900
miR2111-z	CiPaw.11G038500
miR2111-z	CiPaw.11G169700
miR2111-z	CiPaw.12G118300
miR2111-z	CiPaw.13G033500
miR2111-z	CiPaw.13G106700
miR2111-z	CiPaw.13G108900
miR2111-z	CiPaw.14G026300
miR2111-z	CiPaw.15G110900
miR2118-y	CiPaw.01G040900
miR2118-y	CiPaw.01G041000
miR2118-y	CiPaw.01G041600
miR2118-y	CiPaw.01G042000
miR2118-y	CiPaw.01G126500
miR2118-y	CiPaw.01G147700
miR2118-y	CiPaw.05G143000
miR2118-y	CiPaw.05G243900
miR2118-y	CiPaw.05G247400
miR2118-y	CiPaw.06G073600
miR2118-y	CiPaw.07G128700
miR2118-y	CiPaw.09G113600
miR2118-y	CiPaw.09G113700
miR2118-y	CiPaw.09G113900
miR2118-y	CiPaw.09G114100
miR2118-y	CiPaw.09G114300
miR2118-y	CiPaw.09G114400
miR2118-y	CiPaw.09G114600
miR2118-y	CiPaw.09G114700
miR2118-y	CiPaw.11G103500
miR2118-y	CiPaw.12G007100
miR2118-y	CiPaw.13G008800
miR2118-y	CiPaw.14G006200
miR2118-y	CiPaw.14G012900
miR2118-y	CiPaw.14G013000
miR2118-y	CiPaw.14G075500
miR2118-y	CiPaw.14G097200
miR2118-y	CiPaw.14G097400
miR2118-y	CiPaw.14G127300
miR2118-y	CiPaw.14G128200
miR2118-y	CiPaw.14G128400
miR2118-y	CiPaw.14G128500
miR2118-y	CiPaw.14G128800
miR2118-y	CiPaw.14G130400
miR2118-y	CiPaw.14G130700
miR2118-y	CiPaw.14G130900
miR2118-y	CiPaw.14G131500
miR2118-y	CiPaw.14G131800
miR2118-y	CiPaw.14G131900
miR2118-y	CiPaw.14G132300
miR2118-y	CiPaw.14G132600
miR2118-y	CiPaw.14G132900
miR2118-y	CiPaw.14G133300
miR2118-y	CiPaw.15G040600
miR2118-y	CiPaw.15G040900
miR2118-y	CiPaw.15G124400
miR2118-y	CiPaw.15G157400
miR2118-y	CiPaw.15G158200
miR2118-y	CiPaw.15G159200
miR2118-y	CiPaw.15G167800
miR2118-y	CiPaw.15G169500
miR2118-y	CiPaw.15G170100
miR2118-y	CiPaw.15G170400
miR2118-y	CiPaw.15G170500
miR2118-y	CiPaw.15G173800
miR2118-y	CiPaw.15G176000
miR2118-y	CiPaw.15G177100
miR2118-y	CiPaw.15G178300
miR2118-y	CiPaw.15G178700
miR2118-y	CiPaw.16G006100
miR2118-y	CiPaw.16G011600
miR2118-y	CiPaw.16G011800
miR2118-y	CiPaw.16G015100
miR2118-y	CiPaw.16G016100
miR2118-y	CiPaw.16G057100
miR2118-y	CiPaw.16G057900
miR2118-y	CiPaw.16G058200
miR2118-y	CiPaw.16G058500
miR2118-y	CiPaw.16G058800
miR2118-y	CiPaw.16G068800
miR2118-y	CiPaw.16G073500
miR2118-y	CiPaw.16G075400
miR2118-y	CiPaw.16G111800
miR2118-y	CiPaw.16G111900
miR2118-y	CiPaw.02G067300
miR2118-y	CiPaw.09G114800
miR2118-y	CiPaw.10G114200
miR2118-y	CiPaw.13G072500
miR2118-y	CiPaw.14G013800
miR2118-y	CiPaw.15G158600
miR2118-y	CiPaw.15G176500
miR2118-y	CiPaw.16G012100
miR2218-z	CiPaw.01G040900
miR2218-z	CiPaw.01G041000
miR2218-z	CiPaw.01G041600
miR2218-z	CiPaw.01G042000
miR2218-z	CiPaw.01G126500
miR2218-z	CiPaw.01G147700
miR2218-z	CiPaw.05G143000
miR2218-z	CiPaw.05G243900
miR2218-z	CiPaw.05G247400
miR2218-z	CiPaw.06G073600
miR2218-z	CiPaw.07G128700
miR2218-z	CiPaw.09G113600
miR2218-z	CiPaw.09G113700
miR2218-z	CiPaw.09G113900
miR2218-z	CiPaw.09G114100
miR2218-z	CiPaw.09G114300
miR2218-z	CiPaw.09G114400
miR2218-z	CiPaw.09G114600
miR2218-z	CiPaw.09G114700
miR2218-z	CiPaw.11G103500
miR2218-z	CiPaw.12G007100
miR2218-z	CiPaw.13G008800
miR2218-z	CiPaw.14G006200
miR2218-z	CiPaw.14G012900
miR2218-z	CiPaw.14G013000
miR2218-z	CiPaw.14G075500
miR2218-z	CiPaw.14G097200
miR2218-z	CiPaw.14G097400
miR2218-z	CiPaw.14G127300
miR2218-z	CiPaw.14G128200
miR2218-z	CiPaw.14G128400
miR2218-z	CiPaw.14G128500
miR2218-z	CiPaw.14G128800
miR2218-z	CiPaw.14G130400
miR2218-z	CiPaw.14G130700
miR2218-z	CiPaw.14G130900
miR2218-z	CiPaw.14G131500
miR2218-z	CiPaw.14G131800
miR2218-z	CiPaw.14G131900
miR2218-z	CiPaw.14G132300
miR2218-z	CiPaw.14G132600
miR2218-z	CiPaw.14G132900
miR2218-z	CiPaw.14G133300
miR2218-z	CiPaw.15G040600
miR2218-z	CiPaw.15G040900
miR2218-z	CiPaw.15G124400
miR2218-z	CiPaw.15G157400
miR2218-z	CiPaw.15G158200
miR2218-z	CiPaw.15G159200
miR2218-z	CiPaw.15G167800
miR2218-z	CiPaw.15G169500
miR2218-z	CiPaw.15G170100
miR2218-z	CiPaw.15G170400
miR2218-z	CiPaw.15G170500
miR2218-z	CiPaw.15G173800
miR2218-z	CiPaw.15G176000
miR2218-z	CiPaw.15G177100
miR2218-z	CiPaw.15G178300
miR2218-z	CiPaw.15G178700
miR2218-z	CiPaw.16G006100
miR2218-z	CiPaw.16G011600
miR2218-z	CiPaw.16G011800
miR2218-z	CiPaw.16G015100
miR2218-z	CiPaw.16G016100
miR2218-z	CiPaw.16G057100
miR2218-z	CiPaw.16G057900
miR2218-z	CiPaw.16G058200
miR2218-z	CiPaw.16G058500
miR2218-z	CiPaw.16G058800
miR2218-z	CiPaw.16G068800
miR2218-z	CiPaw.16G073500
miR2218-z	CiPaw.16G075400
miR2218-z	CiPaw.16G111800
miR2218-z	CiPaw.16G111900
miR2218-z	CiPaw.02G067300
miR2218-z	CiPaw.09G114800
miR2218-z	CiPaw.10G114200
miR2218-z	CiPaw.13G072500
miR2218-z	CiPaw.14G013800
miR2218-z	CiPaw.15G158600
miR2218-z	CiPaw.15G176500
miR2218-z	CiPaw.16G012100
miR2950-x	CiPaw.15G151600
miR2950-x	CiPaw.16G071700
miR2950-x	CiPaw.01G292400
miR2950-x	CiPaw.04G169000
miR2950-x	CiPaw.15G016400
miR319-y	CiPaw.10G089900
miR319-y	CiPaw.09G121500
miR319-y	CiPaw.12G115300
miR3630-y	CiPaw.01G015900
miR3630-y	CiPaw.01G080600
miR3630-y	CiPaw.04G060600
miR3630-y	CiPaw.13G133400
miR3630-y	CiPaw.16G086200
miR3638-y	CiPaw.01G147700
miR3638-y	CiPaw.04G049500
miR3638-y	CiPaw.05G011200
miR3638-y	CiPaw.11G111100
miR3638-y	CiPaw.11G204200
miR3638-y	CiPaw.15G146500
miR3638-y	CiPaw.16G035800
miR390-x	CiPaw.04G107500
miR390-x	CiPaw.09G037600
miR390-y	CiPaw.05G230600
miR393-z	CiPaw.15G122500
miR393-z	CiPaw.10G118900
miR394-x	CiPaw.05G108500
miR394-x	CiPaw.10G158300
miR395-z	CiPaw.01G194500
miR395-z	CiPaw.03G034100
miR395-z	CiPaw.04G097400
miR395-z	CiPaw.06G114600
miR395-z	CiPaw.13G152200
miR396-x	CiPaw.02G002000
miR396-x	CiPaw.02G100300
miR396-x	CiPaw.03G082600
miR396-x	CiPaw.06G092600
miR396-x	CiPaw.14G106000
miR396-x	CiPaw.14G122600
miR396-x	CiPaw.03G275000
miR396-x	CiPaw.05G010700
miR397-x	CiPaw.01G043300
miR397-x	CiPaw.02G019000
miR397-x	CiPaw.05G066100
miR397-x	CiPaw.05G149600
miR397-x	CiPaw.13G069400
miR397-x	CiPaw.13G078800
miR397-x	CiPaw.13G081300
miR397-x	CiPaw.14G067000
miR397-z	CiPaw.01G043300
miR397-z	CiPaw.02G019000
miR397-z	CiPaw.13G078800
miR397-z	CiPaw.14G067000
miR397-z	CiPaw.09G204000
miR399-x	CiPaw.12G036700
miR399-x	CiPaw.15G010400
miR408-y	CiPaw.14G078300
miR479-z	CiPaw.04G163400
miR482-x	CiPaw.07G138600
miR4993-z	CiPaw.01G005900
miR4993-z	CiPaw.01G020000
miR4993-z	CiPaw.01G020900
miR4993-z	CiPaw.01G057700
miR4993-z	CiPaw.01G066400
miR4993-z	CiPaw.01G076700
miR4993-z	CiPaw.01G083300
miR4993-z	CiPaw.01G088900
miR4993-z	CiPaw.01G105500
miR4993-z	CiPaw.01G142700
miR4993-z	CiPaw.01G144100
miR4993-z	CiPaw.01G195700
miR4993-z	CiPaw.01G197000
miR4993-z	CiPaw.01G198900
miR4993-z	CiPaw.01G218600
miR4993-z	CiPaw.01G221600
miR4993-z	CiPaw.01G224800
miR4993-z	CiPaw.01G232000
miR4993-z	CiPaw.01G237200
miR4993-z	CiPaw.01G250000
miR4993-z	CiPaw.01G298800
miR4993-z	CiPaw.02G002600
miR4993-z	CiPaw.02G005000
miR4993-z	CiPaw.02G033800
miR4993-z	CiPaw.02G043200
miR4993-z	CiPaw.02G043500
miR4993-z	CiPaw.02G077500
miR4993-z	CiPaw.02G080100
miR4993-z	CiPaw.02G118000
miR4993-z	CiPaw.02G123400
miR4993-z	CiPaw.02G129700
miR4993-z	CiPaw.02G131000
miR4993-z	CiPaw.02G137600
miR4993-z	CiPaw.02G154400
miR4993-z	CiPaw.02G160700
miR4993-z	CiPaw.02G162600
miR4993-z	CiPaw.02G169100
miR4993-z	CiPaw.02G192500
miR4993-z	CiPaw.03G002200
miR4993-z	CiPaw.03G061200
miR4993-z	CiPaw.03G062800
miR4993-z	CiPaw.03G082700
miR4993-z	CiPaw.03G163700
miR4993-z	CiPaw.03G171500
miR4993-z	CiPaw.03G202400
miR4993-z	CiPaw.03G231300
miR4993-z	CiPaw.03G234200
miR4993-z	CiPaw.03G237300
miR4993-z	CiPaw.03G252900
miR4993-z	CiPaw.03G253000
miR4993-z	CiPaw.04G003800
miR4993-z	CiPaw.04G016000
miR4993-z	CiPaw.04G022600
miR4993-z	CiPaw.04G036100
miR4993-z	CiPaw.04G072100
miR4993-z	CiPaw.04G123600
miR4993-z	CiPaw.04G164800
miR4993-z	CiPaw.04G166400
miR4993-z	CiPaw.05G010400
miR4993-z	CiPaw.05G019000
miR4993-z	CiPaw.05G032200
miR4993-z	CiPaw.05G042100
miR4993-z	CiPaw.05G054100
miR4993-z	CiPaw.05G079700
miR4993-z	CiPaw.05G102800
miR4993-z	CiPaw.05G145200
miR4993-z	CiPaw.05G150400
miR4993-z	CiPaw.05G177000
miR4993-z	CiPaw.05G180700
miR4993-z	CiPaw.05G182900
miR4993-z	CiPaw.05G249700
miR4993-z	CiPaw.06G005000
miR4993-z	CiPaw.06G005400
miR4993-z	CiPaw.06G026800
miR4993-z	CiPaw.06G044300
miR4993-z	CiPaw.06G070800
miR4993-z	CiPaw.06G076500
miR4993-z	CiPaw.06G115900
miR4993-z	CiPaw.06G117500
miR4993-z	CiPaw.06G123700
miR4993-z	CiPaw.06G143600
miR4993-z	CiPaw.06G170700
miR4993-z	CiPaw.06G170800
miR4993-z	CiPaw.06G174600
miR4993-z	CiPaw.07G017500
miR4993-z	CiPaw.07G035300
miR4993-z	CiPaw.07G035900
miR4993-z	CiPaw.07G091100
miR4993-z	CiPaw.07G091600
miR4993-z	CiPaw.07G114100
miR4993-z	CiPaw.07G118600
miR4993-z	CiPaw.07G130600
miR4993-z	CiPaw.07G139800
miR4993-z	CiPaw.07G145300
miR4993-z	CiPaw.07G176200
miR4993-z	CiPaw.07G201000
miR4993-z	CiPaw.07G208300
miR4993-z	CiPaw.07G227900
miR4993-z	CiPaw.08G002800
miR4993-z	CiPaw.08G003500
miR4993-z	CiPaw.08G006900
miR4993-z	CiPaw.08G007500
miR4993-z	CiPaw.08G022700
miR4993-z	CiPaw.08G026000
miR4993-z	CiPaw.08G107000
miR4993-z	CiPaw.08G107100
miR4993-z	CiPaw.08G130300
miR4993-z	CiPaw.08G139400
miR4993-z	CiPaw.09G044100
miR4993-z	CiPaw.09G052000
miR4993-z	CiPaw.09G054500
miR4993-z	CiPaw.09G060500
miR4993-z	CiPaw.09G063200
miR4993-z	CiPaw.09G068200
miR4993-z	CiPaw.09G091300
miR4993-z	CiPaw.09G141100
miR4993-z	CiPaw.09G148200
miR4993-z	CiPaw.09G206200
miR4993-z	CiPaw.09G218400
miR4993-z	CiPaw.10G003900
miR4993-z	CiPaw.10G052200
miR4993-z	CiPaw.10G057700
miR4993-z	CiPaw.10G059600
miR4993-z	CiPaw.10G126300
miR4993-z	CiPaw.10G145100
miR4993-z	CiPaw.10G165200
miR4993-z	CiPaw.11G001400
miR4993-z	CiPaw.11G036100
miR4993-z	CiPaw.11G047900
miR4993-z	CiPaw.11G138400
miR4993-z	CiPaw.11G142100
miR4993-z	CiPaw.11G163700
miR4993-z	CiPaw.11G170300
miR4993-z	CiPaw.11G185200
miR4993-z	CiPaw.11G191100
miR4993-z	CiPaw.12G018600
miR4993-z	CiPaw.12G049400
miR4993-z	CiPaw.12G055900
miR4993-z	CiPaw.12G075500
miR4993-z	CiPaw.12G078400
miR4993-z	CiPaw.12G090600
miR4993-z	CiPaw.12G117900
miR4993-z	CiPaw.12G131000
miR4993-z	CiPaw.13G000300
miR4993-z	CiPaw.13G014700
miR4993-z	CiPaw.13G026400
miR4993-z	CiPaw.13G031100
miR4993-z	CiPaw.13G054000
miR4993-z	CiPaw.13G057100
miR4993-z	CiPaw.13G094900
miR4993-z	CiPaw.13G123300
miR4993-z	CiPaw.13G128300
miR4993-z	CiPaw.13G132100
miR4993-z	CiPaw.13G151400
miR4993-z	CiPaw.14G008400
miR4993-z	CiPaw.14G016300
miR4993-z	CiPaw.14G044500
miR4993-z	CiPaw.14G056000
miR4993-z	CiPaw.14G080400
miR4993-z	CiPaw.14G120200
miR4993-z	CiPaw.15G021500
miR4993-z	CiPaw.15G037600
miR4993-z	CiPaw.15G045400
miR4993-z	CiPaw.15G048500
miR4993-z	CiPaw.15G049300
miR4993-z	CiPaw.15G050100
miR4993-z	CiPaw.15G051600
miR4993-z	CiPaw.15G116100
miR4993-z	CiPaw.15G147400
miR4993-z	CiPaw.15G174800
miR4993-z	CiPaw.16G018100
miR4993-z	CiPaw.16G026700
miR4993-z	CiPaw.16G032000
miR4993-z	CiPaw.16G032100
miR4993-z	CiPaw.16G062700
miR4993-z	CiPaw.16G091100
miR4993-z	CiPaw.16G106900
miR4993-z	CiPaw.01G027800
miR4993-z	CiPaw.01G048400
miR4993-z	CiPaw.01G054800
miR4993-z	CiPaw.01G238700
miR4993-z	CiPaw.02G000100
miR4993-z	CiPaw.02G034700
miR4993-z	CiPaw.02G130500
miR4993-z	CiPaw.02G139800
miR4993-z	CiPaw.03G063500
miR4993-z	CiPaw.03G115200
miR4993-z	CiPaw.03G140800
miR4993-z	CiPaw.04G041800
miR4993-z	CiPaw.04G089500
miR4993-z	CiPaw.05G202700
miR4993-z	CiPaw.07G112200
miR4993-z	CiPaw.07G166600
miR4993-z	CiPaw.08G149200
miR4993-z	CiPaw.09G200500
miR4993-z	CiPaw.09G210000
miR4993-z	CiPaw.10G080800
miR4993-z	CiPaw.10G108800
miR4993-z	CiPaw.10G168000
miR4993-z	CiPaw.11G102000
miR4993-z	CiPaw.12G022200
miR4993-z	CiPaw.13G004400
miR4993-z	CiPaw.13G087700
miR4993-z	CiPaw.14G025100
miR4993-z	CiPaw.15G046900
miR4993-z	CiPaw.15G068800
miR5059-z	CiPaw.01G065900
miR5059-z	CiPaw.01G116700
miR5059-z	CiPaw.02G064400
miR5059-z	CiPaw.02G064500
miR5059-z	CiPaw.02G127500
miR5059-z	CiPaw.02G145400
miR5059-z	CiPaw.03G072300
miR5059-z	CiPaw.03G102200
miR5059-z	CiPaw.03G266000
miR5059-z	CiPaw.03G270000
miR5059-z	CiPaw.04G095300
miR5059-z	CiPaw.06G163800
miR5059-z	CiPaw.07G158900
miR5059-z	CiPaw.09G028000
miR5059-z	CiPaw.09G073500
miR5059-z	CiPaw.09G171800
miR5059-z	CiPaw.09G190600
miR5059-z	CiPaw.09G192500
miR5059-z	CiPaw.09G197500
miR5059-z	CiPaw.12G079800
miR5059-z	CiPaw.12G109500
miR5059-z	CiPaw.12G142100
miR5059-z	CiPaw.13G011200
miR5059-z	CiPaw.13G096200
miR5059-z	CiPaw.13G096300
miR5059-z	CiPaw.14G006200
miR5059-z	CiPaw.14G033600
miR5059-z	CiPaw.14G124100
miR5059-z	CiPaw.14G124400
miR5059-z	CiPaw.15G045700
miR5059-z	CiPaw.15G081600
miR5083-z	CiPaw.03G078900
miR5083-z	CiPaw.06G035300
miR5083-z	CiPaw.16G015100
miR5139-z	CiPaw.08G083400
miR5139-z	CiPaw.08G143000
miR5139-z	CiPaw.08G143200
miR5139-z	CiPaw.08G143500
miR5139-z	CiPaw.08G145800
miR5139-z	CiPaw.10G046400
miR5139-z	CiPaw.10G046500
miR5139-z	CiPaw.03G056300
miR5139-z	CiPaw.05G141900
miR5139-z	CiPaw.06G062400
miR5139-z	CiPaw.08G134900
miR5139-z	CiPaw.15G091500
miR5139-z	CiPaw.16G055800
miR5139-z	CiPaw.16G116600
miR5185-y	CiPaw.01G114900
miR5185-y	CiPaw.04G097000
miR5185-y	CiPaw.04G133300
miR5185-y	CiPaw.05G124300
miR5185-y	CiPaw.06G059100
miR5185-y	CiPaw.06G138000
miR5185-y	CiPaw.07G171700
miR5185-y	CiPaw.07G211500
miR5185-y	CiPaw.08G086400
miR5185-y	CiPaw.09G060900
miR5185-y	CiPaw.09G090100
miR5185-y	CiPaw.11G002700
miR5185-y	CiPaw.11G187300
miR5185-y	CiPaw.12G063400
miR5257-z	CiPaw.02G008700
miR5257-z	CiPaw.02G156700
miR5257-z	CiPaw.09G085900
miR5257-z	CiPaw.12G057500
miR5257-z	CiPaw.15G089800
miR5290-z	CiPaw.01G055100
miR5290-z	CiPaw.15G040500
miR530-x	CiPaw.01G000800
miR530-x	CiPaw.02G116300
miR530-x	CiPaw.03G137000
miR530-x	CiPaw.07G104100
miR530-x	CiPaw.11G102600
miR530-x	CiPaw.11G186400
miR530-x	CiPaw.04G174600
miR530-x	CiPaw.05G177000
miR530-x	CiPaw.13G034700
miR530-z	CiPaw.02G116300
miR530-z	CiPaw.11G102600
miR536-y	CiPaw.01G206300
miR7122-y	CiPaw.02G016500
miR7122-y	CiPaw.16G100700
miR7122-y	CiPaw.07G099500
miR7122-y	CiPaw.16G100800
miR7972-z	CiPaw.09G008500	1
miR8030-x	CiPaw.11G150300
miR8155-z	CiPaw.08G083400
miR8155-z	CiPaw.08G143000
miR8155-z	CiPaw.08G143200
miR8155-z	CiPaw.08G143500
miR8155-z	CiPaw.08G145800
miR8155-z	CiPaw.10G046400
miR8155-z	CiPaw.10G046500
miR8155-z	CiPaw.03G056300
miR8155-z	CiPaw.05G141900
miR8155-z	CiPaw.06G062400
miR8155-z	CiPaw.08G134900
miR8155-z	CiPaw.15G091500
miR8155-z	CiPaw.16G055800
miR8155-z	CiPaw.16G116600
miR841-x	CiPaw.03G256100
miR841-x	CiPaw.09G116100
miR841-x	CiPaw.10G086200
miR841-x	CiPaw.11G125700
miR841-x	CiPaw.11G133700
miR841-x	CiPaw.15G064200
miR841-x	CiPaw.16G059000
miR845-x	CiPaw.07G121100
miR858-y	CiPaw.03G068300
miR858-y	CiPaw.03G263900
miR858-y	CiPaw.04G144900
miR858-y	CiPaw.03G167400
miR858-y	CiPaw.04G186500
miR858-y	CiPaw.11G191100
miR858-y	CiPaw.15G043000
miR858-y	CiPaw.15G112800
miR858-z	CiPaw.02G135900
miR858-z	CiPaw.03G167400
miR858-z	CiPaw.03G208900
miR858-z	CiPaw.04G144900
miR858-z	CiPaw.04G186500
miR858-z	CiPaw.08G086500
miR858-z	CiPaw.11G021800
miR858-z	CiPaw.11G191100
miR858-z	CiPaw.15G043000
miR858-z	CiPaw.15G112800
miR894-z	CiPaw.03G248400
miR894-z	CiPaw.05G105100
miR894-z	CiPaw.11G156400
novel-m0014-5p	CiPaw.01G004500
novel-m0014-5p	CiPaw.01G303700
novel-m0018-3p	CiPaw.02G113800
novel-m0038-5p	CiPaw.13G051600
novel-m0039-3p	CiPaw.01G044200
novel-m0042-3p	CiPaw.06G117800
novel-m0042-3p	CiPaw.04G179100
novel-m0044-3p	CiPaw.07G041200
novel-m0056-3p	CiPaw.01G113500
novel-m0056-3p	CiPaw.01G295500
novel-m0056-3p	CiPaw.02G114700
novel-m0056-3p	CiPaw.03G064700
novel-m0056-3p	CiPaw.03G076000
novel-m0056-3p	CiPaw.03G201900
novel-m0056-3p	CiPaw.04G185200
novel-m0056-3p	CiPaw.05G021300
novel-m0056-3p	CiPaw.05G221200
novel-m0056-3p	CiPaw.05G241200
novel-m0056-3p	CiPaw.06G161600
novel-m0056-3p	CiPaw.07G062600
novel-m0056-3p	CiPaw.07G172400
novel-m0056-3p	CiPaw.09G101800
novel-m0056-3p	CiPaw.11G036200
novel-m0056-3p	CiPaw.11G049100
novel-m0056-3p	CiPaw.11G106100
novel-m0056-3p	CiPaw.11G190000
novel-m0056-3p	CiPaw.14G052000
novel-m0056-3p	CiPaw.15G150200
novel-m0056-3p	CiPaw.15G174700
novel-m0056-3p	CiPaw.02G067400
novel-m0056-3p	CiPaw.03G042400
novel-m0056-3p	CiPaw.04G049500
novel-m0056-3p	CiPaw.04G153500
novel-m0056-3p	CiPaw.04G187200
novel-m0056-3p	CiPaw.05G054100
novel-m0056-3p	CiPaw.05G173700
novel-m0056-3p	CiPaw.06G082300
novel-m0056-3p	CiPaw.07G028600
novel-m0056-3p	CiPaw.07G075100
novel-m0056-3p	CiPaw.08G003900
novel-m0056-3p	CiPaw.09G150900
novel-m0056-3p	CiPaw.09G216600
novel-m0056-3p	CiPaw.10G020300
novel-m0056-3p	CiPaw.10G021300
novel-m0056-3p	CiPaw.11G001100
novel-m0056-3p	CiPaw.11G002500
novel-m0056-3p	CiPaw.11G123100
novel-m0056-3p	CiPaw.12G048800
novel-m0056-3p	CiPaw.12G141000
novel-m0056-3p	CiPaw.13G116900
novel-m0056-3p	CiPaw.13G141000
novel-m0056-3p	CiPaw.14G062000
novel-m0056-3p	CiPaw.16G111000
novel-m0067-3p	CiPaw.06G135200
novel-m0067-3p	CiPaw.07G195200
novel-m0067-3p	CiPaw.12G021700
novel-m0067-3p	CiPaw.16G029900
novel-m0067-3p	CiPaw.16G044500
novel-m0067-3p	CiPaw.16G044600
novel-m0067-3p	CiPaw.16G044300
novel-m0096-5p	CiPaw.01G055400
novel-m0096-5p	CiPaw.01G055500
novel-m0096-5p	CiPaw.07G180600
novel-m0096-5p	CiPaw.01G055600
novel-m0096-5p	CiPaw.02G046700
novel-m0103-5p	CiPaw.09G093700
novel-m0127-3p	CiPaw.10G131100
novel-m0128-3p	CiPaw.10G131100
novel-m0129-3p	CiPaw.10G131100
novel-m0155-3p	CiPaw.15G185600
novel-m0201-3p	CiPaw.02G155100
novel-m0270-3p	CiPaw.03G191200
novel-m0270-3p	CiPaw.09G207000
novel-m0270-3p	CiPaw.15G145400
